# Supplementary material for: MicroRNA‐3061 downregulates the expression of PAX7/Wnt/Ca2+ signalling axis genes to induce premature ovarian failure in mice
Source: Cell Prolif. 2024 Jun 3;57(11):e13686. doi: 10.1111/cpr.13686 (PMC11533063; doi:10.1111/cpr.13686)
Supplement: Supplementary file 1 — Supplementary Table S1. Results of RNA‐seq. [file CPR-57-e13686-s001.xls]

## Sheet: Sheet1
Table ST. Results of RNA-seq
#ID	gene_name	miR3061fl/fl(1#)	miR3061fl/fl(2#)	miR3061fl/fl(3#)	miR3061+/-(1#)	miR3061+/-(2#)	miR3061+/-(3#)	log2FC(miR3061+/-/miR3061fl/fl )	PFAM_annotation	eggNOG_class_annotation	NR_annotation
ENSMUSG00000027556	Car1	0.142266	0	0	0.121029	0.066975	18.4405	7.0328	Eukaryotic-type carbonic anhydrase	Inorganic ion transport and metabolism	carbonic anhydrase I
ENSMUSG00000013643	Lypd8	0.040004	0	0	0	0	4.59462	6.8437	u-PAR/Ly-6 domain	Function unknown	ly6/PLAUR domain-containing protein 8 preproprotein
ENSMUSG00000046804	Phgr1	0.134959	0	0	0	0.252068	12.2857	6.5376	--	Function unknown	RecName: Full=Proline, histidine and glycine-rich protein 1
ENSMUSG00000074445	Sprr2a3	0.035753	0	0	0.021585	0.066597	2.6217	6.244	Small proline-rich 2	Translation, ribosomal structure and biogenesis	SPR2A protein
ENSMUSG00000028415	Spink4	0	0	0.036766	0	0.151418	2.56046	6.2048	Kazal-type serine protease inhibitor domain	Posttranslational modification, protein turnover, chaperones	serine protease inhibitor Kazal-type 4 precursor
ENSMUSG00000078664	Sprr2a1	0.079291	0.008933	0.014797	0.08392	0.051076	6.23504	5.9503	Small proline-rich 2	Translation, ribosomal structure and biogenesis	SPR2A protein
ENSMUSG00000068893	Sprr2a2	0.083052	0.009357	0.014659	0.089464	0.044201	4.7514	5.5118	Small proline-rich 2	Translation, ribosomal structure and biogenesis	SPR2A protein
ENSMUSG00000027317	Ppp1r14d	0	0	0.016074	0	0	0.598996	5.2197	PKC-activated protein phosphatase-1 inhibitor	Signal transduction mechanisms	protein phosphatase 1 regulatory subunit 14D isoform a
ENSMUSG00000064057	Scgb3a1	0	0	0.013483	0.09054	0.081637	0.30344	5.1406	--	Intracellular trafficking, secretion, and vesicular transport	secretoglobin family 3A member 1 isoform b
ENSMUSG00000067149	Jchain	0	0.087628	0.083725	0.082853	0.022754	5.82828	5.1139	Immunoglobulin J chain	Posttranslational modification, protein turnover, chaperones	immunoglobulin J chain precursor
ENSMUSG00000062278	Gm11562	0	0	0.003743	0.052827	0.055072	0	4.8493	Keratin, high sulfur B2 protein	Function unknown	keratin associated protein 2-4-like
ENSMUSG00000063234	Gpr84	0	0	0.018938	0.132809	0.126826	0.138257	4.393	7 transmembrane receptor (rhodopsin family)	Intracellular trafficking, secretion, and vesicular transport	G-protein coupled receptor 84 isoform X1
ENSMUSG00000031330	Zcchc13	0	0	0.003972	0	0.050367	0.022025	4.1879	Zinc knuckle	Posttranslational modification, protein turnover, chaperones;; Intracellular trafficking, secretion, and vesicular transport	zinc finger CCHC domain-containing protein 13
ENSMUSG00000025347	Mettl7b	0	0	0.034199	0	0.04443	0.461232	3.8861	Methyltransferase domain	Function unknown	methyltransferase-like protein 7B precursor
ENSMUSG00000047511	Olfr1396	0	0.004207	0	0	0.022796	0.030859	3.6728	Olfactory receptor	Intracellular trafficking, secretion, and vesicular transport	olfactory receptor 1396
ENSMUSG00000075078	Olfr1250	0.005264	0.000661	0	0.032023	0.004569	0.035947	3.6139	Olfactory receptor	Function unknown	olfactory receptor 1250
ENSMUSG00000057503	Olfr1459	0	0.004372	0	0.006529	0	0.043226	3.5085	Olfactory receptor	--	olfactory receptor 1459
ENSMUSG00000024610	Cd74	0	0	0.054421	0.039492	0	0.538843	3.4097	CLIP, MHC2 interacting	Intracellular trafficking, secretion, and vesicular transport	H-2 class II histocompatibility antigen gamma chain isoform 1
ENSMUSG00000058427	Cxcl2	0.041739	0.076218	0.043071	0.483389	0.441374	0.714127	3.3473	Small cytokines (intecrine/chemokine), interleukin-8 like	Function unknown	C-X-C motif chemokine 2 precursor
ENSMUSG00000025582	Nptx1	0.266789	0.28267	0.243745	2.71863	2.60249	2.53668	3.3084	Pentaxin family	Function unknown	neuronal pentraxin-1 precursor
ENSMUSG00000103124	Gm37389	0	0	0.025235	0.059332	0.148129	0.035944	3.2699	Lipocalin / cytosolic fatty-acid binding protein family	Lipid transport and metabolism	fatty acid binding protein 9, testis
ENSMUSG00000046352	Gjb2	0.014053	0.020578	0.013346	0.139424	0.089869	0.227516	3.2512	Connexin	Intracellular trafficking, secretion, and vesicular transport	gap junction membrane channel protein beta 2, isoform CRA_b, partial
ENSMUSG00000029868	Trpv6	0.015627	0	0	0.067171	0.039885	0.036081	3.1953	Ankyrin repeats (3 copies)	Inorganic ion transport and metabolism	transient receptor potential cation channel subfamily V member 6
ENSMUSG00000067616	Klk11	0.010407	0	0	0.01988	0	0.072493	3.1499	Trypsin	Posttranslational modification, protein turnover, chaperones	kallikrein-11 isoform 1 preproprotein
ENSMUSG00000022584	Ly6c2	0.079496	0	0	0.105481	0	0.595833	3.1411	u-PAR/Ly-6 domain	Posttranslational modification, protein turnover, chaperones	lymphocyte antigen 6C2 precursor
ENSMUSG00000113786	Gm49384	0.006837	0	0	0.02882	0.007533	0.022203	3.0984	DNA polymerase alpha/epsilon subunit B	Function unknown	DNA polymerase epsilon subunit 2
ENSMUSG00000000204	Slfn4	0.012321	0	0	0.029209	0.027614	0.047657	3.084	Putative DNA-binding domain	Function unknown	schlafen 4
ENSMUSG00000037390	Muc3	0	0	0.02108	0	0	0.178744	3.0839	SEA domain	Function unknown	mucin 3, intestinal precursor
ENSMUSG00000094065	Gm21541	0	0	0.0232	0	0.047467	0.140957	3.0218	Small cytokines (intecrine/chemokine), interleukin-8 like	Posttranslational modification, protein turnover, chaperones	predicted gene 13304 precursor
ENSMUSG00000065968	Ifitm7	0.017744	0	0	0.088695	0.054658	0	3.0142	Interferon-induced transmembrane protein	Function unknown	Interferon induced transmembrane protein 7
ENSMUSG00000030474	Siglece	0	0	0.024584	0.058252	0.137216	0	2.9911	Immunoglobulin V-set domain	Function unknown	sialic acid-binding Ig-like lectin 12 precursor
ENSMUSG00000061100	Retnla	0	0	0.059178	0	0	0.467569	2.982	Resistin	Function unknown	resistin like alpha
ENSMUSG00000051998	Lax1	0	0	0.052798	0.144446	0.147764	0.116674	2.9531	Lymphocyte activation family X	Intracellular trafficking, secretion, and vesicular transport	lymphocyte transmembrane adapter 1
ENSMUSG00000051392	Olfr1402	0.010733	0	0	0.028538	0.0134	0.041056	2.951	Olfactory receptor	Intracellular trafficking, secretion, and vesicular transport	olfactory receptor 1402
ENSMUSG00000055937	Krt28	0	0.021729	0	0	0.127423	0.038455	2.9324	Intermediate filament protein	Cytoskeleton	keratin, type I cytoskeletal 28
ENSMUSG00000048992	Prss32	0.03763	0	0	0	0	0.282219	2.9069	Trypsin	Posttranslational modification, protein turnover, chaperones	protease, serine, 32 precursor
ENSMUSG00000022057	Adamdec1	0	0.038558	0.033187	0	0	0.531699	2.8897	Reprolysin (M12B) family zinc metalloprotease	Function unknown	ADAM DEC1 precursor
ENSMUSG00000001027	Scn4a	0.007451	0	0	0.025698	0.029182	0	2.8808	Ion transport protein	Inorganic ion transport and metabolism	sodium channel protein type 4 subunit alpha
ENSMUSG00000036594	H2-Aa	0.02456	0	0.03291	0	0	0.418269	2.8636	Class II histocompatibility antigen, alpha domain	Intracellular trafficking, secretion, and vesicular transport	histocompatibility 2, class II antigen A, alpha precursor
ENSMUSG00000044719	E230025N22Rik	0.00387	0	0	0	0	0.027659	2.8373	--	Function unknown	uncharacterized protein LOC240216
ENSMUSG00000027377	Mall	0.04862	0.019655	0.03645	0.333106	0.160639	0.236985	2.8027	Membrane-associating domain	Intracellular trafficking, secretion, and vesicular transport	MAL-like protein
ENSMUSG00000070473	Cldn3	0.096834	0.042614	0.191566	0.091672	0.17348	2.03324	2.7957	PMP-22/EMP/MP20/Claudin family	Intracellular trafficking, secretion, and vesicular transport	claudin-3
ENSMUSG00000070298	Trcg1	0.009639	0	0	0.004351	0.018479	0.043412	2.7808	--	Function unknown	taste receptor cell protein 1 precursor
ENSMUSG00000039878	Slc39a5	0	0	0.022722	0.046528	0.034723	0.074025	2.7727	ZIP Zinc transporter	Inorganic ion transport and metabolism	zinc transporter ZIP5 precursor
ENSMUSG00000039098	Gm9767	0.020673	0	0	0.043837	0.07346	0.023094	2.7636	--	--	mCG147131
ENSMUSG00000018916	Csf2	0	0.042534	0	0.116811	0	0.171262	2.7597	Granulocyte-macrophage colony-stimulating factor	RNA processing and modification	granulocyte-macrophage colony-stimulating factor precursor
ENSMUSG00000050439	Enthd1	0.027916	0	0.017345	0.087981	0.163505	0.053295	2.7514	ENTH domain	Intracellular trafficking, secretion, and vesicular transport	ENTH domain-containing protein 1
ENSMUSG00000036123	Slc9a3	0	0.010483	0	0	0.010678	0.057805	2.7077	Sodium/hydrogen exchanger family	Inorganic ion transport and metabolism	sodium/hydrogen exchanger 3 precursor
ENSMUSG00000033579	Fa2h	0	0	0.013778	0.023196	0	0.066232	2.6984	Fatty acid hydroxylase superfamily	Lipid transport and metabolism	fatty acid 2-hydroxylase
ENSMUSG00000043410	Hfm1	0.008973	0	0	0	0.021019	0.036638	2.6838	Sec63 Brl domain	Replication, recombination and repair	probable ATP-dependent DNA helicase HFM1 isoform 1
ENSMUSG00000000544	Gpa33	0	0	0.01625	0	0	0.10376	2.6747	Immunoglobulin V-set domain	Function unknown	cell surface A33 antigen isoform 1 precursor
ENSMUSG00000050553	Gk2	0.012969	0	0	0.015373	0.029202	0.038134	2.673	FGGY family of carbohydrate kinases, N-terminal domain	Energy production and conversion	glycerol kinase 2
ENSMUSG00000055360	Prl2c5	0	0	0.059307	0.106396	0.148902	0.117977	2.654	Somatotropin hormone family	--	prolactin-2C5 isoform 1 precursor
ENSMUSG00000017723	Wfdc2	0	0.076765	0.091036	0.202438	0.158559	0.693738	2.6521	WAP-type (Whey Acidic Protein) 'four-disulfide core'	Posttranslational modification, protein turnover, chaperones	WAP four-disulfide core domain protein 2 isoform 1 precursor
ENSMUSG00000044701	Il27	0	0	0.016788	0.068124	0	0.036853	2.6446	--	Posttranslational modification, protein turnover, chaperones	interleukin-27 subunit alpha precursor
ENSMUSG00000051669	AU021092	0	0.026058	0	0	0.115848	0.047049	2.6442	Domain of unknown function (DUF4735)	Function unknown	UPF0764 protein C16orf89 homolog precursor
ENSMUSG00000008601	Rab25	0	0.02549	0.068355	0.048482	0.073471	0.459962	2.6325	Ras family	Function unknown	ras-related protein Rab-25
ENSMUSG00000022997	Wnt1	0	0	0.014856	0	0.018691	0.073158	2.6282	wnt family	Posttranslational modification, protein turnover, chaperones	proto-oncogene Wnt-1 precursor
ENSMUSG00000070979	Actl7a	0.013967	0	0.001838	0	0.048279	0.046331	2.5816	Actin	Cytoskeleton	actin-like protein 7A
ENSMUSG00000073878	Gm13304	0	0	0.028998	0	0.030099	0.142326	2.5719	Small cytokines (intecrine/chemokine), interleukin-8 like	Posttranslational modification, protein turnover, chaperones	predicted gene 13304 precursor
ENSMUSG00000042124	Lce1f	0.066985	0.115739	0.36891	0.674111	1.53736	1.04714	2.5625	Late cornified envelope	--	late cornified envelope protein 1F-like [Arvicanthis niloticus]
ENSMUSG00000031089	Slc6a14	0.011739	0	0	0	0	0.06843	2.5433	Sodium:neurotransmitter symporter family	Inorganic ion transport and metabolism	sodium- and chloride-dependent neutral and basic amino acid transporter B(0+)
ENSMUSG00000003555	Cyp17a1	0	0	0.013403	0.033015	0.044863	0	2.5387	Cytochrome P450	Secondary metabolites biosynthesis, transport and catabolism	steroid 17-alpha-hydroxylase/17,20 lyase precursor
ENSMUSG00000063681	Crb1	0	0	0.007067	0	0.017815	0.023056	2.5319	EGF-like domain	Intracellular trafficking, secretion, and vesicular transport	crumbs homolog 1 (Drosophila), isoform CRA_b, partial
ENSMUSG00000048776	Pthlh	0	0	0.048649	0.123444	0.068182	0.089049	2.5284	Parathyroid hormone family	Posttranslational modification, protein turnover, chaperones	parathyroid hormone-related protein preproprotein
ENSMUSG00000023828	Slc22a3	0.023475	0.013451	0	0.035296	0.084922	0.090785	2.5146	Sugar (and other) transporter	Carbohydrate transport and metabolism	solute carrier family 22 member 3
ENSMUSG00000032773	Chrm1	0	0	0.006384	0	0.026143	0.010189	2.5087	7 transmembrane receptor (rhodopsin family)	Intracellular trafficking, secretion, and vesicular transport	muscarinic acetylcholine receptor M1
ENSMUSG00000021743	Fezf2	0	0	0.013678	0.044422	0	0.032766	2.4965	Zinc-finger double domain	Function unknown	zinc finger protein 312, isoform CRA_a, partial
ENSMUSG00000040627	Aicda	0.019398	0.018565	0	0.023955	0.022647	0.166778	2.4908	APOBEC2	Function unknown	single-stranded DNA cytosine deaminase
ENSMUSG00000035594	Chrna5	0	0	0.016993	0.044113	0	0.050926	2.4836	Neurotransmitter-gated ion-channel transmembrane region	Intracellular trafficking, secretion, and vesicular transport	neuronal acetylcholine receptor subunit alpha-5 isoform 3 precursor
ENSMUSG00000030762	Aqp8	0	0.03608	0	0.037577	0	0.160492	2.4567	Major intrinsic protein	Carbohydrate transport and metabolism	aquaporin-8 isoform 2
ENSMUSG00000067231	Cyp2c65	0	0	0.02163	0.019388	0	0.099158	2.4543	Cytochrome P450	Secondary metabolites biosynthesis, transport and catabolism	cytochrome P450, family 2, subfamily c, polypeptide 65 precursor
ENSMUSG00000064246	Chil1	0.039334	0	0.044069	0.187859	0.13194	0.11929	2.3963	Glycosyl hydrolases family 18	Carbohydrate transport and metabolism	Chitinase 3-like 1
ENSMUSG00000029380	Cxcl1	0.6937	0.64175	0.319153	2.73005	2.68692	3.26117	2.3909	Small cytokines (intecrine/chemokine), interleukin-8 like	Function unknown	growth-regulated alpha protein precursor
ENSMUSG00000094347	Olfr784	0.0035	0	0	0	0.003332	0.014985	2.3878	Olfactory receptor	Intracellular trafficking, secretion, and vesicular transport	olfactory receptor 784
ENSMUSG00000055748	Gsdmc4	0.040384	0	0	0	0	0.210661	2.3831	Gasdermin pore forming domain	Posttranslational modification, protein turnover, chaperones	gasdermin-C4
ENSMUSG00000007480	Mc5r	0.027139	0	0	0	0.039975	0.100908	2.3761	7 transmembrane receptor (rhodopsin family)	Intracellular trafficking, secretion, and vesicular transport	melanocortin 5 receptor
ENSMUSG00000028996	Rbp7	0.048056	0	0	0	0.08181	0.164976	2.3605	Lipocalin / cytosolic fatty-acid binding protein family	Lipid transport and metabolism	retinoid-binding protein 7
ENSMUSG00000030834	Abcc6	0	0	0.006456	0.013595	0.018354	0	2.3071	ABC transporter transmembrane region	Defense mechanisms	multidrug resistance-associated protein 6
ENSMUSG00000096035	Odaph	0.139024	0.058512	0.200283	0.62291	0.880365	0.464945	2.3067	Odontogenesis associated phosphoprotein	Function unknown	odontogenesis associated phosphoprotein precursor
ENSMUSG00000042655	Shisal2b	0.037226	0	0	0.043978	0.041716	0.09571	2.2848	Wnt and FGF inhibitory regulator	Function unknown	protein shisa-like-2B
ENSMUSG00000012520	Phox2b	0.016077	0	0	0.019249	0	0.05888	2.2809	Homeodomain	Transcription	paired mesoderm homeobox protein 2B [Microtus ochrogaster]
ENSMUSG00000042367	Gjb3	3.30564	2.81692	3.90497	17.2377	15.0751	15.4757	2.2527	Connexin	Intracellular trafficking, secretion, and vesicular transport	gap junction beta-3 protein
ENSMUSG00000079262	Slco1a6	0.013686	0	0.028444	0.040863	0.019413	0.137004	2.2273	Organic Anion Transporter Polypeptide (OATP) family	Inorganic ion transport and metabolism	solute carrier organic anion transporter family member 1A6
ENSMUSG00000068373	D430041D05Rik	0.003435	0	0.003172	0	0.019553	0.010919	2.2054	Domain of unknown function (DUF3827)	Function unknown	UPF0606 protein KIAA1549L homolog isoform X3
ENSMUSG00000026166	Ccl20	0.114437	0	0.044994	0.111365	0.06132	0.559002	2.1983	Small cytokines (intecrine/chemokine), interleukin-8 like	Posttranslational modification, protein turnover, chaperones	chemokine (C-C motif) ligand 20, isoform CRA_b, partial
ENSMUSG00000032346	Ooep	0	0.011958	0	0.04443	0.010395	0	2.1969	KH-like RNA-binding domain	Posttranslational modification, protein turnover, chaperones	oocyte-expressed protein homolog
ENSMUSG00000032068	Plet1	0.160145	0.186457	0.08222	0.681284	0.639019	0.632596	2.1872	--	Function unknown	placenta-expressed transcript 1 protein precursor
ENSMUSG00000068227	Il2rb	0.015038	0	0.012529	0.041347	0.03023	0.053674	2.1838	Interleukin-2 receptor subunit beta N-terminal domain 1	Intracellular trafficking, secretion, and vesicular transport	interleukin-2 receptor subunit beta precursor
ENSMUSG00000073209	Klf14	0.015958	0	0	0.056681	0	0.01564	2.1801	Zinc finger, C2H2 type	Function unknown	Krueppel-like factor 14
ENSMUSG00000038580	Sct	0	0	0.084603	0	0.083576	0.295985	2.1656	Peptide hormone	Intracellular trafficking, secretion, and vesicular transport	secretin isoform 1 precursor
ENSMUSG00000031257	Nox1	0	0	0.005351	0.023961	0	0	2.1628	Ferric reductase NAD binding domain	Intracellular trafficking, secretion, and vesicular transport	NADPH oxidase 1 isoform X1
ENSMUSG00000016529	Il10	0	0.04549	0	0.08825	0.074672	0.036849	2.1347	Interleukin 10	Transcription	interleukin-10 precursor
ENSMUSG00000010342	Tex14	0.020477	0	0	0.047754	0	0.042011	2.1321	Protein tyrosine and serine/threonine kinase	Cell cycle control, cell division, chromosome partitioning	inactive serine/threonine-protein kinase TEX14 isoform b
ENSMUSG00000025482	Odf3	0.025363	0	0	0.04967	0.054322	0.006862	2.1279	Sperm-tail PG-rich repeat	Function unknown	outer dense fiber protein 3
ENSMUSG00000015134	Aldh1a3	0.312021	0.327837	0.239421	1.07459	1.17164	1.59371	2.1267	Aldehyde dehydrogenase family	Energy production and conversion	aldehyde dehydrogenase family 1 member A3
ENSMUSG00000031097	Tnni2	0	0	0.103171	0	0.399189	0.0502	2.1229	Troponin	Cytoskeleton	troponin I, fast skeletal muscle
ENSMUSG00000094035	Ldlrad2	0	0	0.082628	0.105098	0.192776	0.060903	2.1184	--	Intracellular trafficking, secretion, and vesicular transport	low-density lipoprotein receptor class A domain-containing protein 2 isoform X1
ENSMUSG00000007946	Phox2a	0	0.045902	0	0.06963	0.033994	0.095322	2.1157	Homeodomain	Transcription	paired mesoderm homeobox protein 2A
ENSMUSG00000019102	Aldh3a1	0	0.029364	0	0.098178	0.029078	0	2.1156	Aldehyde dehydrogenase family	Energy production and conversion	aldehyde dehydrogenase, dimeric NADP-preferring isoform 1
ENSMUSG00000052234	Epx	0.009793	0	0	0.022084	0.020323	0	2.1145	Animal haem peroxidase	Function unknown	eosinophil peroxidase preproprotein
ENSMUSG00000051397	Tacstd2	0.028107	0	0	0.033316	0.05995	0.027272	2.1005	Thyroglobulin type-1 repeat	Intracellular trafficking, secretion, and vesicular transport	tumor-associated calcium signal transducer 2 precursor
ENSMUSG00000025497	Cdhr5	0	0	0.022163	0	0.031192	0.062986	2.0872	Cadherin domain	Intracellular trafficking, secretion, and vesicular transport	cadherin-related family member 5 isoform 1 precursor
ENSMUSG00000053862	Slc51b	0	0	0.103522	0	0	0.437411	2.0791	Organic solute transporter subunit beta protein	Intracellular trafficking, secretion, and vesicular transport	organic solute transporter subunit beta
ENSMUSG00000031285	Dcx	0	0.004008	0.003125	0.014376	0	0.015524	2.0676	Doublecortin	Function unknown	neuronal migration protein doublecortin isoform a
ENSMUSG00000050700	Emilin3	0	0	0.008661	0.016242	0.020061	0	2.0675	EMI domain	Function unknown	EMILIN-3 isoform a precursor
ENSMUSG00000024842	Cabp4	0.016812	0.027679	0	0.048742	0.038189	0.098325	2.0579	EF hand	Cell cycle control, cell division, chromosome partitioning;; Signal transduction mechanisms;; Cytoskeleton	calcium-binding protein 4
ENSMUSG00000066755	Tnfsf18	0.272387	0.302212	0.303318	1.04798	1.45724	1.10213	2.0388	TNF(Tumour Necrosis Factor) family	Signal transduction mechanisms	tumor necrosis factor (ligand) superfamily, member 18, partial
ENSMUSG00000106824	Gm7697	0.005609	0	0	0.02298	0	0	2.0346	Ankyrin repeats (many copies)	Function unknown	putative POTE ankyrin domain family member M
ENSMUSG00000020051	Pah	0	0	0.014537	0.035351	0.023727	0	2.0229	Biopterin-dependent aromatic amino acid hydroxylase	Amino acid transport and metabolism	phenylalanine-4-hydroxylase
ENSMUSG00000048582	Gja3	0.185605	0.136428	0.027792	0.280589	0.403836	0.735323	2.0209	Connexin	Cell cycle control, cell division, chromosome partitioning	gap junction alpha-3 protein precursor
ENSMUSG00000079554	Aox2	0	0	0.007636	0.015392	0	0.015597	2.0209	Molybdopterin-binding domain of aldehyde dehydrogenase	Nucleotide transport and metabolism	aldehyde oxidase 2
ENSMUSG00000096596	Gm10591	0	0	0.028978	0	0.073861	0.043554	2.0186	Small cytokines (intecrine/chemokine), interleukin-8 like	Posttranslational modification, protein turnover, chaperones	predicted gene 13304 precursor
ENSMUSG00000004371	Il11	1.27408	1.21038	1.21136	4.84801	5.23584	4.882	2.0177	Interleukin 11	Posttranslational modification, protein turnover, chaperones	interleukin-11 isoform 1 precursor
ENSMUSG00000039714	Cplx3	0	0.016436	0	0.015568	0.026633	0.024296	2.0164	Synaphin protein	Intracellular trafficking, secretion, and vesicular transport	complexin-3 [Rattus norvegicus]
ENSMUSG00000103766	Gm38392	0	0.035878	0	0.094329	0.050279	0	2.011	--	Intracellular trafficking, secretion, and vesicular transport	ammonium transporter Rh type B isoform X4 [Rattus rattus]
ENSMUSG00000100079	Ifnab	0	0	0.019183	0.051357	0.025826	0	2.0085	Interferon alpha/beta domain	Carbohydrate transport and metabolism	interferon alpha family, gene B precursor
ENSMUSG00000052549	Arl13a	0.008128	0	0	0	0	0.032687	2.0077	ADP-ribosylation factor family	Function unknown	ADP-ribosylation factor-like protein 13A
ENSMUSG00000032487	Ptgs2	45.9329	45.6287	35.5784	171.7	171.342	168.24	2.0077	Animal haem peroxidase	Function unknown	prostaglandin G/H synthase 2 precursor
ENSMUSG00000114279	Hist1h2bm	0	0.096547	0.011938	0.083837	0.260727	0.09121	2.0061	Core histone H2A/H2B/H3/H4	Chromatin structure and dynamics	histone H2B type 1-M-like [Grammomys surdaster]
ENSMUSG00000050982	Apol10a	0	0	0.006875	0	0	0.027577	2.004	Apolipoprotein L	--	apolipoprotein L 10a
ENSMUSG00000054892	Txk	0	0	0.039022	0.05302	0.034039	0.068578	1.9958	Protein tyrosine and serine/threonine kinase	Signal transduction mechanisms	tyrosine-protein kinase TXK isoform 2
ENSMUSG00000051431	Gpr87	0.023304	0	0	0.051024	0.041324	0	1.9865	7 transmembrane receptor (rhodopsin family)	Intracellular trafficking, secretion, and vesicular transport	G-protein coupled receptor 87
ENSMUSG00000056258	Kcnq3	0	0.004537	0.008077	0.024313	0.004622	0.020804	1.9794	KCNQ voltage-gated potassium channel	Inorganic ion transport and metabolism	potassium voltage-gated channel subfamily KQT member 3
ENSMUSG00000052749	Trim30b	0	0	0.01704	0	0.023939	0.04312	1.9765	RING-type zinc-finger	Function unknown	unnamed protein product
ENSMUSG00000024486	Hbegf	12.156	12.7383	12.1354	49.3566	47.6345	47.944	1.9687	EGF-like domain	Intracellular trafficking, secretion, and vesicular transport	proheparin-binding EGF-like growth factor precursor
ENSMUSG00000055826	Tescl	0	0	0.042272	0	0.091187	0.073974	1.9661	EF-hand domain pair	Cell cycle control, cell division, chromosome partitioning;; Signal transduction mechanisms;; Cytoskeleton	tescalcin-like
ENSMUSG00000059864	Olfr1393	0.040464	0.027974	0.056418	0.267331	0.174376	0.042621	1.9557	Olfactory receptor	Intracellular trafficking, secretion, and vesicular transport	olfactory receptor 1393
ENSMUSG00000075066	Olfr32	0	0.031248	0	0.105822	0	0.015333	1.955	Olfactory receptor	Intracellular trafficking, secretion, and vesicular transport	olfactory receptor 32
ENSMUSG00000035385	Ccl2	26.9627	23.8907	23.6272	95.4032	93.6661	98.082	1.9469	Small cytokines (intecrine/chemokine), interleukin-8 like	Posttranslational modification, protein turnover, chaperones	C-C motif chemokine 2 precursor
ENSMUSG00000029193	Cckar	0.00926	0	0	0.035553	0	0	1.9409	7 transmembrane receptor (rhodopsin family)	Intracellular trafficking, secretion, and vesicular transport	unnamed protein product
ENSMUSG00000066108	Muc5b	0.003215	0	0.00261	0.012516	0.0098	0	1.9377	Mucin-2 protein WxxW repeating region	Function unknown	mucin-5B precursor
ENSMUSG00000096446	Gm8104	0	0	0.022931	0	0.058134	0.029379	1.9322	Takusan	--	uncharacterized protein Gm8104 isoform X2
ENSMUSG00000047495	Dlgap2	0	0.011155	0.009199	0.012837	0.033981	0.030639	1.9281	Guanylate-kinase-associated protein (GKAP) protein	Function unknown	disks large-associated protein 2 isoform 1
ENSMUSG00000039013	Siglecf	0.018706	0	0	0	0.0443	0.026461	1.9195	Immunoglobulin domain	Function unknown	sialic acid-binding Ig-like lectin 5 isoform 1 precursor
ENSMUSG00000048939	Atp13a5	0	0.009397	0.007739	0	0.036409	0.028239	1.9156	E1-E2 ATPase	Intracellular trafficking, secretion, and vesicular transport	probable cation-transporting ATPase 13A5 isoform 1
ENSMUSG00000040298	Btbd16	0.017183	0	0.011328	0.04601	0.027372	0.034099	1.9145	BTB/POZ domain	Function unknown	BTB/POZ domain-containing protein 16 isoform 1
ENSMUSG00000046215	Rprml	0	0	0.04129	0.065244	0	0.090383	1.9142	--	Function unknown	reprimo-like protein
ENSMUSG00000083616	H2afb3	0.018217	0	0	0.068656	0	0	1.9141	--	Chromatin structure and dynamics	H2A histone family, member B3
ENSMUSG00000018569	Cldn7	0.111937	0.035873	0.19584	0.07984	0.048986	1.15623	1.9028	PMP-22/EMP/MP20/Claudin family	Intracellular trafficking, secretion, and vesicular transport	claudin-7 precursor
ENSMUSG00000090175	Ugt1a9	0.066934	0	0	0	0.208157	0.042091	1.9025	UDP-glucoronosyl and UDP-glucosyl transferase	Function unknown	UDP-glucuronosyltransferase 1A9 precursor
ENSMUSG00000034112	Atp2c2	0	0.013075	0.014885	0	0.02776	0.07669	1.9014	E1-E2 ATPase	Inorganic ion transport and metabolism	calcium-transporting ATPase type 2C member 2
ENSMUSG00000045027	Prss22	0.071454	0	0	0.14611	0.082413	0.037061	1.8941	Trypsin	Posttranslational modification, protein turnover, chaperones	brain-specific serine protease 4 isoform X1
ENSMUSG00000037583	Nr0b2	0.024699	0	0	0	0.090609	0	1.8752	Ligand-binding domain of nuclear hormone receptor	Transcription	nuclear receptor subfamily 0 group B member 2
ENSMUSG00000046886	Zfp474	0.007075	0.049627	0	0.097837	0.075347	0.033844	1.8684	zinc-finger of a C2HC-type	Function unknown	zinc finger protein 474, isoform CRA_a, partial
ENSMUSG00000002057	Foxn1	0.049767	0.01462	0.009948	0.104792	0.089493	0.076336	1.8642	Forkhead domain	Transcription	forkhead box protein N1 isoform 1
ENSMUSG00000108622	Gm36864	0.022884	0	0.027563	0.053486	0.076452	0.053701	1.864	--	--	uncharacterized protein LOC102640913 isoform 1
ENSMUSG00000090881	Gm6904	0	0.051729	0	0.072094	0.055277	0.0589	1.8484	PHD-like zinc-binding domain	Function unknown	PHD finger protein 11A
ENSMUSG00000085111	Ascl4	0	0.026613	0	0	0.020873	0.074109	1.8355	Helix-loop-helix DNA-binding domain	Transcription	achaete-scute homolog 4
ENSMUSG00000035818	Plekhs1	0.027343	0.023621	0	0.064081	0.077445	0.039058	1.8251	PH domain	Function unknown	pleckstrin homology domain-containing family S member 1 isoform 1
ENSMUSG00000038264	Sema7a	3.39724	3.5514	3.01469	12.0009	11.872	11.3689	1.8226	Sema domain	Function unknown	semaphorin-7A precursor
ENSMUSG00000070334	Krtap31-1	0.050123	0	0.031431	0.103567	0.055978	0.128041	1.8182	Keratin, high sulfur B2 protein	--	keratin associated protein 31-1
ENSMUSG00000024223	Armc12	0	0	0.047519	0	0.084529	0.081813	1.8076	Armadillo-like	Function unknown	armadillo repeat-containing protein 12
ENSMUSG00000024973	Hrasls5	0	0	0.039231	0	0	0.137152	1.8057	Lecithin retinol acyltransferase	Function unknown	HRAS-like suppressor family, member 5
ENSMUSG00000041347	Bdkrb1	0.282946	0.138576	0.089972	0.332924	0.725873	0.725967	1.8029	7 transmembrane receptor (rhodopsin family)	Intracellular trafficking, secretion, and vesicular transport	B1 bradykinin receptor
ENSMUSG00000021613	Hapln1	0.016724	0	0	0.015172	0.025882	0.016642	1.7866	Extracellular link domain	Posttranslational modification, protein turnover, chaperones	hyaluronan and proteoglycan link protein 1 precursor
ENSMUSG00000066896	Olfr18	0	0	0.01992	0	0.018807	0.04951	1.778	Olfactory receptor	Function unknown	olfactory receptor 18
ENSMUSG00000047293	Gpr15	0.029771	0	0	0.035289	0.066614	0	1.7752	7 transmembrane receptor (rhodopsin family)	Intracellular trafficking, secretion, and vesicular transport	G-protein coupled receptor 15
ENSMUSG00000022510	Trp63	0	0	0.007772	0.01641	0.010184	0	1.7747	P53 DNA-binding domain	Transcription	tumor protein 63 isoform a
ENSMUSG00000069475	Gm6020	0.160088	0	0	0	0.546483	0	1.7713	Zinc finger, C2H2 type	--	mszf72, partial
ENSMUSG00000001029	Icam2	0	0	0.077371	0	0.117509	0.142786	1.7503	Intercellular adhesion molecule (ICAM), N-terminal domain	Intracellular trafficking, secretion, and vesicular transport	intercellular adhesion molecule 2 precursor
ENSMUSG00000064310	Zpld1	0.016092	0	0	0	0.020263	0.033848	1.7496	Zona pellucida-like domain	Intracellular trafficking, secretion, and vesicular transport	zona pellucida-like domain-containing protein 1 precursor
ENSMUSG00000047220	Ccdc36	0	0.018702	0	0.037602	0	0.024751	1.7373	Interactor of HORMAD1 protein 1	Function unknown	Ccdc36 protein, partial
ENSMUSG00000015843	Rxrg	0.041293	0.044881	0.047303	0.1609	0.131916	0.149347	1.728	Ligand-binding domain of nuclear hormone receptor	Transcription	retinoic acid receptor RXR-gamma isoform 1
ENSMUSG00000025038	Efhc2	0.027877	0	0	0	0.074034	0.018277	1.7274	DUF1126 PH-like domain	Function unknown	EF-hand domain-containing family member C2
ENSMUSG00000046323	Dppa3	0.067323	0	0	0.221823	0	0	1.7202	PGC7/Stella/Dppa3 domain	Function unknown	developmental pluripotency-associated protein 3
ENSMUSG00000056600	Olfr90	0.014787	0	0.01877	0.016385	0.048837	0.045334	1.7201	Olfactory receptor	Intracellular trafficking, secretion, and vesicular transport	olfactory receptor 90
ENSMUSG00000097871	B230104I21Rik	0	0	0.031894	0	0	0.104709	1.715	--	--	unnamed protein product
ENSMUSG00000090165	Ugt1a10	0	0	0.02887	0	0.049295	0.045384	1.7135	UDP-glucoronosyl and UDP-glucosyl transferase	Function unknown	UDP glycosyltransferase 1 family, polypeptide A10 precursor
ENSMUSG00000028553	Angptl3	0	0.028184	0	0	0	0.092127	1.7087	Fibrinogen beta and gamma chains, C-terminal globular domain	Function unknown	angiopoietin-related protein 3 preproprotein
ENSMUSG00000008845	Cd163	0.019939	0.008185	0	0.046763	0.035711	0.009287	1.7061	Scavenger receptor cysteine-rich domain	Function unknown	scavenger receptor cysteine-rich type 1 protein M130 isoform 1 precursor
ENSMUSG00000037469	Acp7	0.281794	0.390567	0.329392	0.88635	1.14767	1.22232	1.7007	Calcineurin-like phosphoesterase	Function unknown	acid phosphatase type 7 isoform X1
ENSMUSG00000029664	Tfpi2	25.1825	25.8375	21.4172	75.7781	80.3237	78.446	1.6951	Kunitz/Bovine pancreatic trypsin inhibitor domain	Posttranslational modification, protein turnover, chaperones	tissue factor pathway inhibitor 2 isoform 1 precursor
ENSMUSG00000036557	Stpg4	0	0	0.094041	0.0985	0.1001	0.105332	1.6924	Sperm-tail PG-rich repeat	Function unknown	protein STPG4
ENSMUSG00000035557	Krt17	0	0	0.020704	0	0.066828	0	1.6905	Intermediate filament protein	Cytoskeleton	keratin, type I cytoskeletal 17
ENSMUSG00000111709	Gm3776	0.040235	0	0	0	0	0.129754	1.6893	Glutathione S-transferase, N-terminal domain	Posttranslational modification, protein turnover, chaperones	predicted gene 3776
ENSMUSG00000024402	Lta	0.035355	0	0.020915	0.041796	0.13878	0	1.6822	TNF(Tumour Necrosis Factor) family	Signal transduction mechanisms	lymphotoxin-alpha precursor
ENSMUSG00000091620	Vmn2r23	0.005879	0	0	0.01022	0	0.008624	1.6805	Receptor family ligand binding region	Intracellular trafficking, secretion, and vesicular transport	vomeronasal 2, receptor 23 precursor
ENSMUSG00000048534	Jaml	0.059446	0.078497	0.063691	0.105147	0.247298	0.293004	1.6786	Immunoglobulin V-set domain	Intracellular trafficking, secretion, and vesicular transport	junctional adhesion molecule-like precursor
ENSMUSG00000063447	Ube2d2b	0.014531	0	0.049705	0.085201	0.016284	0.103014	1.6706	Ubiquitin-conjugating enzyme	Posttranslational modification, protein turnover, chaperones	ubiquitin-conjugating enzyme E2 D2B
ENSMUSG00000029378	Areg	0.860384	0.425126	0.899042	2.21668	2.28766	2.43678	1.6678	--	Function unknown	amphiregulin preproprotein
ENSMUSG00000031780	Ccl17	0.189748	0	0.126028	0.337375	0.479856	0.18597	1.6676	Small cytokines (intecrine/chemokine), interleukin-8 like	Posttranslational modification, protein turnover, chaperones	C-C motif chemokine 17 precursor
ENSMUSG00000035355	Kcnh4	0	0	0.006796	0	0	0.021589	1.6675	Ion transport protein	Intracellular trafficking, secretion, and vesicular transport	potassium voltage-gated channel subfamily H member 4
ENSMUSG00000015957	Wnt11	0.857346	0.809871	0.762706	3.23467	2.46726	1.97764	1.6601	wnt family	Posttranslational modification, protein turnover, chaperones	protein Wnt-11 isoform a precursor
ENSMUSG00000027022	Xirp2	0.048987	0.082917	0.069174	0.160895	0.251519	0.219494	1.652	Xin repeat	Function unknown	xin actin-binding repeat-containing protein 2 isoform 2
ENSMUSG00000046623	Gjb4	0.599358	0.46628	0.399243	1.10376	1.74181	1.72875	1.6428	Connexin	Intracellular trafficking, secretion, and vesicular transport	gap junction beta-4 protein
ENSMUSG00000056078	Lipm	0	0	0.024189	0	0	0.075499	1.6421	alpha/beta hydrolase fold	Function unknown	lipase member M precursor
ENSMUSG00000053964	Lgals4	0.845794	0.719499	0.626253	0.375473	0.832998	5.61367	1.6383	Galactoside-binding lectin	Function unknown	galectin-4
ENSMUSG00000054667	Irs4	0	0	0.010822	0.018368	0	0.015192	1.6328	PTB domain (IRS-1 type)	Signal transduction mechanisms	insulin receptor substrate 4
ENSMUSG00000051596	Otop1	0	0.017133	0	0.035629	0.017393	0	1.6298	Otopetrin	Function unknown	proton channel OTOP1
ENSMUSG00000001225	Slc26a3	0	0.01845	0	0	0	0.056999	1.6273	Sulfate permease family	Inorganic ion transport and metabolism	chloride anion exchanger
ENSMUSG00000050558	Prokr2	0.585633	0.564054	0.455174	1.51849	1.78419	1.64727	1.625	7 transmembrane receptor (rhodopsin family)	Intracellular trafficking, secretion, and vesicular transport	prokineticin receptor 2
ENSMUSG00000058488	Kl	0	0	0.008148	0.011294	0.013632	0	1.6131	Glycosyl hydrolase family 1	Carbohydrate transport and metabolism	klotho, isoform CRA_a, partial
ENSMUSG00000083695	Rnf138rt1	0.040945	0	0	0.048534	0.03839	0.037989	1.6092	C2HC Zing finger domain	Posttranslational modification, protein turnover, chaperones	E3 ubiquitin-protein ligase RNF138-like
ENSMUSG00000047517	Dmbt1	0	0	0.011537	0.004655	0	0.030456	1.6057	Scavenger receptor cysteine-rich domain	Function unknown	deleted in malignant brain tumors 1 protein isoform 1 precursor
ENSMUSG00000025243	Slc6a20b	0.009099	0	0.02574	0.021468	0.031648	0.052666	1.6023	Sodium:neurotransmitter symporter family	Inorganic ion transport and metabolism	RecName: Full=Sodium- and chloride-dependent transporter XTRP3B; AltName: Full=IMINO-K; AltName: Full=Solute carrier family 6 member 20B
ENSMUSG00000028172	Tacr3	0	0.014261	0	0.03073	0	0.012281	1.5926	7 transmembrane receptor (rhodopsin family)	Function unknown	neuromedin-K receptor
ENSMUSG00000032356	Rasgrf1	0.044567	0.008953	0.027128	0.098443	0.03073	0.113616	1.59	PH domain	Signal transduction mechanisms	ras-specific guanine nucleotide-releasing factor 1 isoform 2
ENSMUSG00000022367	Has2	7.00079	8.02487	6.75204	22.2967	21.5396	21.6554	1.5885	Chitin synthase	Cell wall/membrane/envelope biogenesis	hyaluronan synthase 2
ENSMUSG00000040283	Btnl9	0.009248	0.010175	0	0.013337	0.010364	0.034685	1.5879	SPRY-associated domain	Function unknown	butyrophilin-like protein 9 precursor
ENSMUSG00000026934	Lhx3	0	0	0.01876	0	0.024589	0.031748	1.5864	LIM domain	Transcription	LIM/homeobox protein Lhx3 isoform a
ENSMUSG00000051456	Hspb3	0.062023	0	0	0.006661	0.179595	0	1.5864	Hsp20/alpha crystallin family	Posttranslational modification, protein turnover, chaperones	heat shock protein beta-3
ENSMUSG00000045394	Epcam	0.068367	0.097344	0.106165	0.028241	0.076525	0.708791	1.5813	Epithelial cell adhesion molecule N-terminal domain	Intracellular trafficking, secretion, and vesicular transport	tumor-associated calcium signal transducer 1, partial
ENSMUSG00000032936	Camkv	0.014881	0	0	0.04451	0	0	1.5807	Protein kinase domain	Signal transduction mechanisms	caM kinase-like vesicle-associated protein
ENSMUSG00000044681	Cnpy1	0	0.016882	0.013772	0.038178	0.018108	0.035263	1.5785	TLR4 regulator and MIR-interacting MSAP	Function unknown	RIKEN cDNA 9630008K15
ENSMUSG00000034837	Gnat1	0	0.067149	0	0.111485	0.034272	0.054747	1.5782	G-protein alpha subunit	Function unknown	guanine nucleotide-binding protein G(t) subunit alpha-1
ENSMUSG00000094845	Tmem95	0.496531	0.675735	0.817108	2.30235	1.95609	1.6773	1.5771	TMEM95 family	Function unknown	transmembrane protein 95 precursor
ENSMUSG00000022602	Arc	0.579223	0.600069	0.703237	1.67876	2.20294	1.7118	1.5711	Arc C-lobe	Intracellular trafficking, secretion, and vesicular transport	activity-regulated cytoskeleton-associated protein
ENSMUSG00000030491	Tdrd12	0.010196	0	0.018771	0	0.011026	0.074936	1.5693	Tudor domain	Replication, recombination and repair	RecName: Full=Putative ATP-dependent RNA helicase TDRD12; AltName: Full=ES cell-associated transcript 8 protein; AltName: Full=Tudor domain-containing protein 12
ENSMUSG00000061531	Tmem236	0.026655	0.023815	0.03632	0.085781	0.11769	0.054034	1.569	--	Function unknown	transmembrane protein 236
ENSMUSG00000043020	Wdr63	0.06889	0.050055	0.036941	0.218765	0.131746	0.11176	1.5682	--	Function unknown	WD repeat-containing protein 63
ENSMUSG00000024401	Tnf	0	0.032734	0.032068	0	0.033554	0.158455	1.5671	TNF(Tumour Necrosis Factor) family	Signal transduction mechanisms	tumor necrosis factor isoform 1
ENSMUSG00000026065	Slc9a4	0.011447	0.013542	0.018946	0.043769	0.027448	0.05859	1.5629	Sodium/hydrogen exchanger family	Inorganic ion transport and metabolism	sodium/hydrogen exchanger 4 precursor
ENSMUSG00000044359	P2ry4	0.006819	0	0.007587	0.006518	0.03603	0	1.5624	7 transmembrane receptor (rhodopsin family)	Intracellular trafficking, secretion, and vesicular transport	P2Y purinoceptor 4
ENSMUSG00000049350	Zg16	0	0	0.106235	0	0	0.313255	1.5601	--	Intracellular trafficking, secretion, and vesicular transport	zymogen granule membrane protein 16 precursor
ENSMUSG00000006143	Upk3bl	0	0.075319	0	0.103313	0.118637	0	1.5591	--	Intracellular trafficking, secretion, and vesicular transport	2310043J07Rik protein, partial
ENSMUSG00000057280	Musk	0.014251	0	0	0.028941	0.012935	0	1.5551	Protein tyrosine and serine/threonine kinase	Signal transduction mechanisms	muscle, skeletal receptor tyrosine-protein kinase isoform 1
ENSMUSG00000001493	Meox1	0.29576	0.143358	0.161767	0.517892	0.482925	0.755534	1.5474	Homeodomain	Transcription	homeobox protein MOX-1
ENSMUSG00000045802	Hsf3	0.033404	0	0	0.079766	0.017532	0	1.5424	HSF-type DNA-binding	Transcription	heat shock factor protein 3 isoform 3
ENSMUSG00000006411	Nectin4	0.201803	0.190139	0.310152	0.782797	0.608462	0.65242	1.5414	Immunoglobulin domain	Intracellular trafficking, secretion, and vesicular transport	nectin-4 isoform a precursor
ENSMUSG00000017688	Hnf4g	0	0.023056	0	0.04843	0	0.018622	1.5401	Ligand-binding domain of nuclear hormone receptor	Transcription	hepatocyte nuclear factor 4-gamma isoform X1
ENSMUSG00000028786	Tmem54	0.158434	0.06249	0	0.213465	0.051265	0.37708	1.5386	Beta-casein like protein	Function unknown	transmembrane protein 54, isoform CRA_c, partial
ENSMUSG00000021678	F2rl1	5.00991	5.25965	4.61576	14.2191	14.5417	14.4736	1.5383	7 transmembrane receptor (rhodopsin family)	Intracellular trafficking, secretion, and vesicular transport	proteinase-activated receptor 2 precursor
ENSMUSG00000092077	Olfr101	0.005438	0	0	0.015769	0	0	1.5359	Olfactory receptor	Intracellular trafficking, secretion, and vesicular transport	olfactory receptor 101
ENSMUSG00000028635	Edn2	0	0.055046	0.028524	0.039537	0.1545	0.047838	1.5332	Endothelin family	Posttranslational modification, protein turnover, chaperones	endothelin-2 preproprotein
ENSMUSG00000063021	Hist1h2ak	0.169583	0.0678	0.053057	0.261808	0.380081	0.195798	1.5282	C-terminus of histone H2A	Chromatin structure and dynamics	histone H2A type 1-K
ENSMUSG00000085007	Gm11549	0	0	0.043585	0.041682	0.019317	0.064368	1.5243	--	Function unknown	small integral membrane protein 43
ENSMUSG00000071862	Lrrtm2	0.102552	0.105739	0.062843	0.182509	0.370954	0.223039	1.518	Leucine rich repeat	Function unknown	leucine-rich repeat transmembrane neuronal protein 2 precursor
ENSMUSG00000050138	Kcnk12	1.58586	1.51023	1.7563	4.54993	5.05644	4.28475	1.5174	Ion channel	Intracellular trafficking, secretion, and vesicular transport	potassium channel subfamily K member 12
ENSMUSG00000025746	Il6	1.17698	1.76967	1.36456	4.14791	3.45566	4.73247	1.5167	Interleukin-6/G-CSF/MGF family	Posttranslational modification, protein turnover, chaperones	interleukin 6, isoform CRA_a, partial
ENSMUSG00000092541	Gm20537	0.057174	0	0.082931	0.064146	0.209205	0.127191	1.5154	--	Function unknown	Syncrip protein, partial
ENSMUSG00000041737	Tmem45b	0.04057	0	0.023181	0	0	0.182073	1.514	Family of unknown function (DUF716)	Function unknown	transmembrane protein 45B
ENSMUSG00000047702	Olfr1388	0.001607	0	0.004032	0.011431	0.003074	0.001575	1.5118	Olfactory receptor	Intracellular trafficking, secretion, and vesicular transport	olfactory receptor 1388
ENSMUSG00000032179	Bmp5	0.081276	0.014038	0.010911	0.069469	0.102281	0.130886	1.5105	TGF-beta propeptide	Posttranslational modification, protein turnover, chaperones	bone morphogenetic protein 5 preproprotein
ENSMUSG00000045232	Rln3	0	0.039188	0	0	0.047695	0.063826	1.5088	Insulin/IGF/Relaxin family	Posttranslational modification, protein turnover, chaperones	relaxin-3 precursor
ENSMUSG00000094891	Olfr55	0.027019	0.011276	0.025026	0.04823	0.070021	0.061877	1.5083	Olfactory receptor	Function unknown	olfactory receptor 55
ENSMUSG00000062345	Serpinb2	2.44612	2.41545	1.85443	6.4051	6.21891	6.46227	1.5069	Serpin (serine protease inhibitor)	Posttranslational modification, protein turnover, chaperones	plasminogen activator inhibitor 2, macrophage
ENSMUSG00000047746	Fbxo40	0.056895	0.010444	0.030226	0.091857	0.090744	0.09428	1.5048	F-box	Function unknown	F-box only protein 40
ENSMUSG00000044860	Gm1123	0	0	0.041151	0	0	0.116609	1.5027	Immunoglobulin V-set domain	Intracellular trafficking, secretion, and vesicular transport	coxsackie adenovirus receptor-like precursor
ENSMUSG00000017737	Mmp9	2.16498	2.35245	2.15173	6.25826	6.32205	6.31164	1.5022	Matrixin	Posttranslational modification, protein turnover, chaperones	matrix metalloproteinase-9 preproprotein
ENSMUSG00000046899	Prl7a2	0	0	0.042019	0	0	0.118893	1.5006	Somatotropin hormone family	--	prolactin-7A2 precursor
ENSMUSG00000042190	Cmklr1	0.327979	0.451738	0.488462	1.3075	1.18443	1.08843	1.4973	7 transmembrane receptor (rhodopsin family)	Intracellular trafficking, secretion, and vesicular transport	chemokine-like receptor 1
ENSMUSG00000051262	Nat8f3	0	0.013809	0	0.012697	0	0.026246	1.4958	Acetyltransferase (GNAT) family	Function unknown	N-acetyltransferase family 8 member 3
ENSMUSG00000049641	Vgll2	0.022659	0	0	0.035032	0	0.028483	1.487	Vestigial/Tondu family	Transcription	transcription cofactor vestigial-like protein 2 isoform 1
ENSMUSG00000068614	Actc1	0.197865	0.071013	0.110132	0.334081	0.31164	0.415211	1.485	Actin	Cytoskeleton	unnamed protein product
ENSMUSG00000025002	Cyp2c55	0.078627	0.183295	0.108281	0.163222	0.100622	0.771255	1.4834	Cytochrome P450	Secondary metabolites biosynthesis, transport and catabolism	cytochrome P450 2C55 precursor
ENSMUSG00000048521	Cxcr6	0.095809	0.084402	0.094325	0.211674	0.255207	0.300656	1.4832	7 transmembrane receptor (rhodopsin family)	Intracellular trafficking, secretion, and vesicular transport	C-X-C chemokine receptor type 6
ENSMUSG00000000562	Adora3	0.020576	0	0	0.02439	0.03305	0	1.4811	7 transmembrane receptor (rhodopsin family)	Intracellular trafficking, secretion, and vesicular transport	adenosine receptor A3
ENSMUSG00000074006	Omp	0	0	0.051091	0.026961	0.071029	0.044584	1.4806	Olfactory marker protein	Posttranslational modification, protein turnover, chaperones	olfactory marker protein
ENSMUSG00000027356	Fermt1	0.153357	0.185825	0.203013	0.404919	0.55586	0.551197	1.4796	FERM central domain	Function unknown	fermitin family homolog 1
ENSMUSG00000102030	Gm29106	0.052225	0.026745	0	0.058495	0.092579	0.068975	1.4784	Zinc-finger double domain	Function unknown	uncharacterized protein LOC547097
ENSMUSG00000033187	BC016579	0.113831	0	0.013823	0.092381	0.094142	0.169132	1.4782	--	Function unknown	TPA-induced transmembrane protein homolog
ENSMUSG00000031376	Atp2b3	0	0.043608	0	0.053229	0.031585	0.03635	1.4743	Cation transporting ATPase, C-terminus	Inorganic ion transport and metabolism	plasma membrane calcium-transporting ATPase 3 isoform X4
ENSMUSG00000026149	Tm4sf20	0.02684	0.092765	0.049778	0.073596	0.065351	0.330988	1.4722	L6 membrane protein	Intracellular trafficking, secretion, and vesicular transport	transmembrane 4 L6 family member 20 isoform 1
ENSMUSG00000030162	Olr1	17.1418	15.8602	14.2319	43.2081	43.2025	44.01	1.4653	Lectin C-type domain	Function unknown	oxidized low-density lipoprotein receptor 1 isoform 1
ENSMUSG00000030228	Pik3c2g	0	0	0.008422	0	0.0124	0.010845	1.4647	Phosphatidylinositol 3- and 4-kinase	Chromatin structure and dynamics;; Cell cycle control, cell division, chromosome partitioning;; Replication, recombination and repair;; Signal transduction mechanisms;; Intracellular trafficking, secretion, and vesicular transport	phosphatidylinositol 4-phosphate 3-kinase C2 domain-containing subunit gamma isoform 1
ENSMUSG00000071551	Akr1c19	0.059452	0.064485	0.083474	0.260205	0.144808	0.167167	1.464	Aldo/keto reductase family	Function unknown	aldo-keto reductase family 1, member C19
ENSMUSG00000095061	E030018B13Rik	0	0.034234	0.056289	0.075933	0.12491	0.048814	1.4636	--	--	uncharacterized protein LOC381994
ENSMUSG00000040205	Cuzd1	0.042479	0.024783	0.009153	0.087248	0.090641	0.032837	1.4634	Zona pellucida-like domain	Function unknown	CUB and zona pellucida-like domain-containing protein 1 precursor
ENSMUSG00000015396	Cd83	0.03885	0.107281	0	0.149196	0.065599	0.187873	1.4623	Immunoglobulin V-set domain	Function unknown	CD83 antigen isoform 1 precursor
ENSMUSG00000108976	Gm29797	0	0	0.073095	0.049254	0.124014	0.027009	1.4542	--	Function unknown	RecName: Full=Uncharacterized protein C20orf204 homolog; Flags: Precursor
ENSMUSG00000079502	Cfap77	0	0	0.018953	0	0	0.051922	1.4539	--	Function unknown	mCG64185
ENSMUSG00000031390	Avpr2	0.004517	0.037207	0	0.020746	0.045471	0.048065	1.4536	7 transmembrane receptor (rhodopsin family)	Intracellular trafficking, secretion, and vesicular transport	vasopressin V2 receptor isoform b
ENSMUSG00000002204	Napsa	0.05856	0	0.022812	0.066697	0.083841	0.072304	1.4534	Eukaryotic aspartyl protease	Posttranslational modification, protein turnover, chaperones	napsin-A precursor
ENSMUSG00000017652	Cd40	2.9203	3.17662	2.27944	7.79893	7.70107	7.42717	1.4527	TNFR/NGFR cysteine-rich region	Intracellular trafficking, secretion, and vesicular transport	tumor necrosis factor receptor superfamily member 5 isoform 1 precursor
ENSMUSG00000013611	Snx31	0	0.046879	0.015468	0.070396	0.066013	0.034156	1.4519	Sorting Nexin 17 FERM C-terminal domain	Intracellular trafficking, secretion, and vesicular transport	sorting nexin-31 isoform 1
ENSMUSG00000091091	Kcnmb3	0	0.028974	0	0	0	0.079146	1.4498	Calcium-activated potassium channel, beta subunit	Intracellular trafficking, secretion, and vesicular transport	calcium-activated potassium channel subunit beta-3
ENSMUSG00000070533	Wfdc8	0.027273	0.011437	0	0.061679	0	0.044037	1.4494	Kunitz/Bovine pancreatic trypsin inhibitor domain	Posttranslational modification, protein turnover, chaperones	WAP four-disulfide core domain protein 8 isoform 1
ENSMUSG00000029377	Ereg	6.22987	6.34589	4.95598	16.055	15.7306	15.9938	1.4464	--	Function unknown	proepiregulin preproprotein
ENSMUSG00000116376	Tmem249	0.023738	0	0.040158	0.043837	0.096574	0.033717	1.4464	Domain of unknown function (DUF4579)	Function unknown	transmembrane protein 249 precursor
ENSMUSG00000008496	Pou2f2	0.032533	0.038976	0.04562	0.040953	0.181665	0.096213	1.4447	Pou domain - N-terminal to homeobox domain	Transcription	POU domain, class 2, transcription factor 2 isoform 2
ENSMUSG00000027801	Tm4sf4	0.098552	0.137796	0.172368	0.359598	0.434459	0.314901	1.44	L6 membrane protein	Intracellular trafficking, secretion, and vesicular transport	transmembrane 4 L6 family member 4
ENSMUSG00000061577	Adgrg5	0.104262	0.025182	0.114285	0.284968	0.189942	0.186076	1.4393	--	Function unknown	adhesion G-protein coupled receptor G5 isoform 2 precursor
ENSMUSG00000115018	AL732309.1	0.303791	4.88549	0.164368	4.08218	5.63877	4.79422	1.439	--	Posttranslational modification, protein turnover, chaperones	uncharacterized protein LOC116091597 [Mastomys coucha]
ENSMUSG00000044156	Hepacam2	0.016269	0	0	0.024747	0	0.019298	1.4369	Immunoglobulin domain	Intracellular trafficking, secretion, and vesicular transport	HEPACAM family member 2 precursor
ENSMUSG00000069830	Nlrp1a	0	0.012408	0.008165	0.029549	0.013815	0.012246	1.4346	Function to find	Function unknown	NACHT, LRR and PYD domains-containing protein 1a
ENSMUSG00000060560	Ces4a	0	0	0.017141	0.046328	0	0	1.4344	Carboxylesterase family	Lipid transport and metabolism	carboxylesterase 4A precursor
ENSMUSG00000026175	Vil1	0	0	0.033684	0	0	0.090776	1.4302	Gelsolin repeat	Function unknown	villin-1
ENSMUSG00000078897	Gm4724	3.47946	0.597405	0.544599	5.09844	4.20488	3.13777	1.4287	Zinc-finger double domain	Function unknown	uncharacterized protein LOC100043403
ENSMUSG00000046719	Nxph3	0.145979	0.089547	0.13183	0.338358	0.3731	0.2762	1.4268	Neurexophilin	Posttranslational modification, protein turnover, chaperones	neurexophilin-3 precursor
ENSMUSG00000029307	Dmp1	0.127912	0.110211	0.095305	0.371834	0.254261	0.269116	1.4249	Dentin matrix protein 1 (DMP1)	Function unknown	dentin matrix acidic phosphoprotein 1 precursor
ENSMUSG00000047911	Npm2	0.130758	0.02913	0.068048	0.170739	0.056097	0.384239	1.4227	Nucleoplasmin/nucleophosmin domain	Function unknown	nucleoplasmin-2
ENSMUSG00000059854	Hydin	0.003481	0	0.005188	0.008594	0.0146	0	1.4198	Hydin Adenylate kinase-like domain	Function unknown	hydrocephalus-inducing protein
ENSMUSG00000078906	Gm14444	0	0	0.042051	0.094662	0.017678	0	1.4177	Zinc-finger double domain	Function unknown	predicted gene 14296 isoform 1
ENSMUSG00000054385	Ceacam2	0.011812	0.015921	0.048536	0.018838	0.017404	0.167482	1.4174	Immunoglobulin V-set domain	Function unknown	carcinoembryonic antigen-related cell adhesion molecule 2 isoform b precursor
ENSMUSG00000107417	Olfr1383	0.017552	0.013886	0	0.025417	0.043602	0.01483	1.4153	Olfactory receptor	--	olfactory receptor 1383
ENSMUSG00000030413	Pglyrp1	0.094626	0.149167	0.054883	0.122715	0	0.667557	1.4038	N-acetylmuramoyl-L-alanine amidase	Cell wall/membrane/envelope biogenesis	peptidoglycan recognition protein 1 precursor
ENSMUSG00000043782	Bicdl2	0.108567	0.074009	0.150962	0.279484	0.340484	0.262062	1.403	--	Function unknown	BICD family-like cargo adapter 2
ENSMUSG00000026413	Pkp1	1.04368	0.951628	0.923287	2.67967	2.76111	2.2611	1.3999	Armadillo/beta-catenin-like repeat	Intracellular trafficking, secretion, and vesicular transport	plakophilin-1
ENSMUSG00000074678	Defb25	0	0	0.048867	0.128891	0	0	1.3992	Beta defensin	Posttranslational modification, protein turnover, chaperones	beta-defensin 25 precursor
ENSMUSG00000026841	Fibcd1	0	0.011293	0.008105	0.012167	0.023005	0.015961	1.3983	Fibrinogen beta and gamma chains, C-terminal globular domain	Function unknown	fibrinogen C domain-containing protein 1
ENSMUSG00000037411	Serpine1	334.907	337.145	336.934	877.702	895.525	881.431	1.3956	Serpin (serine protease inhibitor)	Posttranslational modification, protein turnover, chaperones	plasminogen activator inhibitor 1 precursor
ENSMUSG00000103442	Pcdha1	0.016527	0	0	0.000878	0.024104	0.018316	1.3895	Cadherin domain	Intracellular trafficking, secretion, and vesicular transport	protocadherin alpha-1 precursor
ENSMUSG00000046610	Oacyl	0.114132	0.020255	0.128733	0.212446	0.283674	0.1914	1.3857	Acyltransferase family	Function unknown	O-acyltransferase like protein precursor
ENSMUSG00000058620	Adra2b	0	0	0.010595	0	0.027676	0	1.3853	7 transmembrane receptor (rhodopsin family)	Intracellular trafficking, secretion, and vesicular transport	alpha-2B adrenergic receptor
ENSMUSG00000027525	Phactr3	0	0	0.006152	0	0	0.016069	1.3852	RPEL repeat	Signal transduction mechanisms	mKIAA4224 protein, partial
ENSMUSG00000031654	Cbln1	0.020725	0	0.05759	0.107281	0	0.096954	1.3829	C1q domain	Posttranslational modification, protein turnover, chaperones	cerebellin-1 precursor
ENSMUSG00000020804	Aanat	0.031203	0	0	0.081173	0	0	1.3793	Acetyltransferase (GNAT) family	Transcription	serotonin N-acetyltransferase isoform X2
ENSMUSG00000038583	Pln	0	0.01697	0.034603	0.02584	0.067666	0.040613	1.3788	Phospholamban	--	cardiac phospholamban isoform X1 [Mus pahari]
ENSMUSG00000061296	Vmn1r210	0.01045	0	0	0	0.027169	0	1.3785	Vomeronasal organ pheromone receptor family, V1R	Intracellular trafficking, secretion, and vesicular transport	vomeronasal 1 receptor 210
ENSMUSG00000033177	Tmprss7	0.087967	0.091028	0.018001	0.146055	0.15822	0.207779	1.3781	Trypsin	Posttranslational modification, protein turnover, chaperones	transmembrane protease serine 7
ENSMUSG00000037446	Tulp1	0.046177	0.123297	0.064552	0.243528	0.090514	0.272587	1.3741	Tub family	Function unknown	tubby-related protein 1
ENSMUSG00000038067	Csf3	0.084669	0	0.115358	0.193224	0.176231	0.148377	1.3723	Granulocyte colony-stimulating factor	RNA processing and modification	granulocyte colony-stimulating factor precursor
ENSMUSG00000028946	Hes3	0.068967	0	0	0.079115	0.029879	0.069422	1.3713	Helix-loop-helix DNA-binding domain	Transcription	transcription factor HES-3 isoform X3
ENSMUSG00000039543	Cfap70	0.032061	0.040009	0.021457	0.103988	0.090854	0.046362	1.3668	Tetratricopeptide repeat	Function unknown	cilia- and flagella-associated protein 70 isoform 3
ENSMUSG00000030110	Ret	0.601683	0.463953	0.505259	1.39834	1.32851	1.3174	1.3643	Protein tyrosine and serine/threonine kinase	Signal transduction mechanisms	proto-oncogene tyrosine-protein kinase receptor Ret isoform a precursor
ENSMUSG00000070661	Rnf186	0.036961	0	0	0	0	0.095066	1.3629	zinc-RING finger domain	Function unknown	E3 ubiquitin-protein ligase RNF186 [Mus caroli]
ENSMUSG00000095377	Olfr91	0.023925	0.007704	0.02408	0.022629	0.087668	0.03269	1.3599	Olfactory receptor	Intracellular trafficking, secretion, and vesicular transport	olfactory receptor 91
ENSMUSG00000039672	Kcne2	0.028759	0	0	0.041272	0.032444	0	1.358	Slow voltage-gated potassium channel	Intracellular trafficking, secretion, and vesicular transport	potassium voltage-gated channel subfamily E member 2 isoform X1 [Mus caroli]
ENSMUSG00000022076	Klhl1	0.071625	0.06153	0.064055	0.165596	0.186218	0.152985	1.356	Kelch motif	Function unknown	kelch-like protein 1
ENSMUSG00000038151	Prdm1	0.288997	0.384853	0.305552	0.888887	0.867387	0.747796	1.3543	Zinc-finger double domain	Function unknown	PR domain zinc finger protein 1 isoform X4
ENSMUSG00000040694	Apobec2	0.037891	0.036388	0	0.116828	0.034765	0.037809	1.3504	Novel AID APOBEC clade 1	RNA processing and modification	C->U-editing enzyme APOBEC-2
ENSMUSG00000063730	Hsd3b2	0.015098	0	0	0.01082	0.01479	0.012849	1.349	3-beta hydroxysteroid dehydrogenase/isomerase family	Cell wall/membrane/envelope biogenesis	3 beta-hydroxysteroid dehydrogenase/Delta 5-->4-isomerase type 2
ENSMUSG00000024512	Dynap	0.265487	0.125308	0.479679	0.626402	0.823955	0.766382	1.3486	CLLAC-motif containing domain	Function unknown	dynactin-associated protein
ENSMUSG00000074575	Kcng1	0.023852	0.074934	0.049872	0.221647	0.088608	0.068183	1.3481	Ion transport protein	Inorganic ion transport and metabolism	potassium voltage-gated channel subfamily G member 1
ENSMUSG00000058743	Kcnj14	0.041229	0.029749	0.028673	0.130656	0.020384	0.102164	1.3453	Inward rectifier potassium channel C-terminal domain	Intracellular trafficking, secretion, and vesicular transport	ATP-sensitive inward rectifier potassium channel 14
ENSMUSG00000030270	Cpne9	0	0	0.010913	0	0	0.027652	1.3413	Copine	Function unknown	RecName: Full=Copine-9; AltName: Full=Copine IX
ENSMUSG00000051481	Krtap31-2	0	0	0.011151	0.015456	0	0.012779	1.3403	Keratin, high sulfur B2 protein	--	keratin associated protein 31-2
ENSMUSG00000031727	Pmfbp1	0.012828	0	0	0.032283	0	0	1.3315	--	RNA processing and modification	polyamine-modulated factor 1-binding protein 1 isoform X1
ENSMUSG00000071633	Gm4952	0.044092	0	0	0	0	0.110699	1.3281	Aralkyl acyl-CoA:amino acid N-acyltransferase	Posttranslational modification, protein turnover, chaperones	glycine N-acyltransferase-like protein
ENSMUSG00000057615	Ldoc1	0.033424	0.036773	0.105567	0.154777	0.220616	0.065516	1.3268	Domain of unknown function (DUF4939)	Function unknown	protein LDOC1
ENSMUSG00000030156	Cd69	0.028906	0	0	0	0	0.072433	1.3253	Lectin C-type domain	Function unknown	early activation antigen CD69
ENSMUSG00000055540	Epha6	0.011044	0	0	0	0.027672	0	1.3252	Protein tyrosine and serine/threonine kinase	Signal transduction mechanisms	ephrin type-A receptor 6
ENSMUSG00000063727	Tnfrsf11b	4.10416	3.67333	3.13935	9.44173	9.07889	8.82423	1.3247	TNFR/NGFR cysteine-rich region	Function unknown	tumor necrosis factor receptor superfamily member 11B precursor
ENSMUSG00000111567	Olfr1251	0.072917	0.030514	0.078059	0.143981	0.146437	0.164108	1.3245	Olfactory receptor	--	olfactory receptor 1251
ENSMUSG00000030406	Gipr	0.050257	0	0.06673	0.129127	0.043372	0.120099	1.3226	7 transmembrane receptor (Secretin family)	Intracellular trafficking, secretion, and vesicular transport	gastric inhibitory polypeptide receptor precursor
ENSMUSG00000071342	Lsmem1	0.021905	0	0	0.0231	0	0.031685	1.3225	Domain of unknown function (DUF4577)	--	unnamed protein product
ENSMUSG00000071550	Cfap44	0.020198	0.032408	0.008045	0.074009	0.040123	0.037293	1.32	WD domain, G-beta repeat	Function unknown	cilia- and flagella-associated protein 44
ENSMUSG00000022026	Olfm4	0.029307	0	0	0	0.039021	0.034126	1.3196	Olfactomedin-like domain	Function unknown	olfactomedin-4 precursor
ENSMUSG00000059149	Mfsd4a	1.81079	0.28828	0.328313	1.93199	1.99648	2.11681	1.3164	Major Facilitator Superfamily	Intracellular trafficking, secretion, and vesicular transport	major facilitator superfamily domain-containing protein 4A isoform a
ENSMUSG00000041620	Mmp1b	0.083351	0.085484	0.112148	0.304376	0.214218	0.175256	1.3041	Matrixin	Posttranslational modification, protein turnover, chaperones	interstitial collagenase B preproprotein
ENSMUSG00000016283	H2-M2	0.137172	0.069227	0.082688	0.233783	0.148784	0.329026	1.2995	Class I Histocompatibility antigen, domains alpha 1 and 2	--	MHC class Ib antigen
ENSMUSG00000046280	She	0.008526	0	0.017919	0.020177	0.0231	0.02162	1.2952	SH2 domain	Function unknown	SH2 domain-containing adapter protein E
ENSMUSG00000041984	Rptn	0	0	0.010394	0.013942	0	0.011528	1.293	S-100/ICaBP type calcium binding domain	Function unknown	repetin
ENSMUSG00000003051	Elf3	0.115299	0.145405	0.155863	0.164168	0.216506	0.63975	1.2925	Ets-domain	Transcription	ETS-related transcription factor Elf-3 isoform 1
ENSMUSG00000043505	Gimap5	0	0	0.020357	0	0.02537	0.024472	1.2918	AIG1 family	Intracellular trafficking, secretion, and vesicular transport	GTPase IMAP family member 5
ENSMUSG00000061578	Ksr2	0.006614	0	0	0.008867	0	0.007283	1.2879	Protein tyrosine and serine/threonine kinase	Signal transduction mechanisms	kinase suppressor of Ras 2
ENSMUSG00000087230	Mroh3	0.113171	0.240071	0.153275	0.397248	0.480649	0.357926	1.2868	--	Function unknown	maestro heat-like repeat family member 3
ENSMUSG00000034855	Cxcl10	2.90109	2.67451	2.49343	6.0303	7.30538	6.34808	1.2865	Small cytokines (intecrine/chemokine), interleukin-8 like	Intracellular trafficking, secretion, and vesicular transport	C-X-C motif chemokine 10 precursor
ENSMUSG00000037868	Egr2	1.92478	1.72389	1.8788	4.53226	4.68	4.22132	1.2812	Early growth response N-terminal domain	Function unknown	E3 SUMO-protein ligase EGR2 isoform 1
ENSMUSG00000022613	Miox	0	0	0.029401	0	0	0.071339	1.2788	Myo-inositol oxygenase	Function unknown	inositol oxygenase
ENSMUSG00000047562	Mmp10	4.70917	4.74544	4.80196	11.7855	10.4002	12.3354	1.2759	Matrixin	Posttranslational modification, protein turnover, chaperones	stromelysin-2 preproprotein
ENSMUSG00000049109	Themis	0.009596	0.014312	0	0.022748	0.018747	0.016395	1.2758	Cell-cycle sustaining, positive selection,	Posttranslational modification, protein turnover, chaperones	protein THEMIS isoform 1
ENSMUSG00000020363	Gfpt2	9.88212	11.2886	9.23399	24.6197	24.8298	24.0869	1.2742	SIS domain	Cell wall/membrane/envelope biogenesis	glutamine--fructose-6-phosphate aminotransferase [isomerizing] 2
ENSMUSG00000020734	Grin2c	0.008767	0	0	0.007164	0	0.013962	1.2689	Ligand-gated ion channel	Intracellular trafficking, secretion, and vesicular transport	glutamate receptor ionotropic, NMDA 2C isoform X3
ENSMUSG00000053024	Cntn2	0.013227	0.007476	0	0.034949	0.014848	0	1.2662	Immunoglobulin domain	Function unknown	contactin-2 precursor
ENSMUSG00000022382	Wnt7b	1.10104	1.38411	1.15266	2.88695	2.86896	2.92011	1.254	wnt family	Posttranslational modification, protein turnover, chaperones	protein Wnt-7b [Rattus norvegicus]
ENSMUSG00000066224	Arid3c	0	0.021695	0	0.020396	0.031211	0	1.2502	ARID/BRIGHT DNA binding domain	Function unknown	AT-rich interactive domain-containing protein 3C isoform 1
ENSMUSG00000041324	Inhba	71.5994	70.7549	61.3475	157.989	159.454	165.961	1.2468	Transforming growth factor beta like domain	Posttranslational modification, protein turnover, chaperones	inhibin beta A chain preproprotein
ENSMUSG00000090631	Olfr456	0.236818	0.297952	0.338986	0.649283	0.60172	0.8208	1.2456	Olfactory receptor	Function unknown	olfactory receptor 456
ENSMUSG00000044162	Tnip3	0.014189	0	0.03135	0.028782	0.042725	0.036183	1.2417	--	Function unknown	TNFAIP3-interacting protein 3
ENSMUSG00000058952	Cfi	0.128489	0	0	0.063485	0.135215	0.104983	1.2409	Trypsin	Posttranslational modification, protein turnover, chaperones	complement factor I isoform 1 preproprotein
ENSMUSG00000022025	Cnmd	0	0	0.027761	0	0.030254	0.035242	1.2383	BRICHOS domain	Intracellular trafficking, secretion, and vesicular transport	leukocyte cell-derived chemotaxin 1 isoform 2
ENSMUSG00000051648	Kctd19	0.027147	0	0	0	0.034006	0.029741	1.2316	BTB/POZ domain	Replication, recombination and repair	BTB/POZ domain-containing protein KCTD19 isoform 1
ENSMUSG00000046223	Plaur	21.3367	19.1756	20.7478	46.3164	48.2242	49.0498	1.2289	u-PAR/Ly-6 domain	Posttranslational modification, protein turnover, chaperones	urokinase plasminogen activator surface receptor precursor
ENSMUSG00000092544	Gm20422	0	0.047331	0	0.046389	0.06441	0	1.2271	Zinc-finger double domain	Function unknown	RIKEN cDNA D330038O06, isoform CRA_b
ENSMUSG00000057170	Prl3d1	0.045857	0	0.037781	0.066289	0.068101	0.061265	1.2261	Somatotropin hormone family	--	prolactin-3D1 isoform 2 precursor
ENSMUSG00000046093	Hpcal4	0.009692	0	0.008457	0.023445	0	0.018998	1.2256	EF-hand domain pair	Cell cycle control, cell division, chromosome partitioning;; Signal transduction mechanisms;; Cytoskeleton	hippocalcin-like protein 4
ENSMUSG00000035042	Ccl5	1.14183	0.574632	0.807143	0.91124	0.440336	4.53775	1.2226	Small cytokines (intecrine/chemokine), interleukin-8 like	Posttranslational modification, protein turnover, chaperones	C-C motif chemokine 5 precursor
ENSMUSG00000076438	Oxct2b	0.028107	0	0.012018	0.066521	0	0.026996	1.2207	Coenzyme A transferase	Lipid transport and metabolism	succinyl-CoA:3-ketoacid coenzyme A transferase 2B, mitochondrial precursor
ENSMUSG00000079165	Sap25	0.04729	0.051578	0.064927	0.091071	0.223473	0.067026	1.2201	Histone deacetylase complex subunit SAP25	Transcription	histone deacetylase complex subunit SAP25
ENSMUSG00000050967	Creg2	0.081823	0.038839	0.057512	0.213114	0.107155	0.094793	1.22	Pyridoxamine 5'-phosphate oxidase	Function unknown	unnamed protein product, partial
ENSMUSG00000024008	Cpne5	0	0.01719	0.017827	0.019983	0.037275	0.024254	1.219	Copine	Function unknown	copine-5 isoform 2
ENSMUSG00000020676	Ccl11	0.151735	0.431957	0.23999	0.371111	0.2857	1.2589	1.2177	Small cytokines (intecrine/chemokine), interleukin-8 like	Posttranslational modification, protein turnover, chaperones	eotaxin precursor
ENSMUSG00000071341	Egr4	0.033827	0.099909	0	0.053731	0.190641	0.066158	1.2153	Zinc-finger double domain	Function unknown	early growth response protein 4
ENSMUSG00000048001	Hes5	0.055673	0	0.030794	0.157564	0.042929	0	1.2133	Helix-loop-helix DNA-binding domain	Transcription	transcription factor HES-5 isoform 1
ENSMUSG00000028360	Slc44a5	0.020706	0.013092	0.031411	0.083456	0	0.067644	1.2124	Plasma-membrane choline transporter	Function unknown	choline transporter-like protein 5
ENSMUSG00000074037	Mc1r	0.013365	0	0	0.01589	0.015045	0	1.2108	7 transmembrane receptor (rhodopsin family)	Intracellular trafficking, secretion, and vesicular transport	melanocyte-stimulating hormone receptor
ENSMUSG00000006777	Krt23	0.440916	0.053954	0.405748	0.663233	0.815127	0.604069	1.2093	Intermediate filament protein	Chromatin structure and dynamics	keratin, type I cytoskeletal 23
ENSMUSG00000070806	Zmynd12	0.070283	0.084854	0	0.156946	0	0.201754	1.2092	Tetratricopeptide repeat	Function unknown	zinc finger MYND domain-containing protein 12
ENSMUSG00000043719	Col6a6	0.005554	0	0	0.006583	0.006224	0	1.2053	von Willebrand factor type A domain	Function unknown	collagen alpha-6(VI) chain isoform 1 precursor
ENSMUSG00000027224	Duoxa1	0.077013	0.10007	0.024342	0.123188	0.268795	0.071194	1.2013	Dual oxidase maturation factor	Intracellular trafficking, secretion, and vesicular transport	dual oxidase maturation factor 1 isoform X2 [Mus pahari]
ENSMUSG00000035165	Kcne3	0	0	0.073025	0	0.047355	0.120419	1.2001	Slow voltage-gated potassium channel	Intracellular trafficking, secretion, and vesicular transport	potassium voltage-gated channel subfamily E member 3
ENSMUSG00000048373	Fgfbp1	0.022406	0.021775	0	0	0.024942	0.076348	1.197	FGF binding protein 1 (FGF-BP1)	RNA processing and modification	fibroblast growth factor-binding protein 1 precursor
ENSMUSG00000047025	Ccer1	0	0	0.01118	0	0	0.025627	1.1967	Coiled-coil domain-containing glutamate-rich protein family 1	Function unknown	coiled-coil domain-containing glutamate-rich protein 1
ENSMUSG00000039179	Tekt5	0	0.053023	0	0.056532	0.03031	0.034637	1.196	Tektin family	Function unknown	tektin-5
ENSMUSG00000103800	Pcdha8	0.013037	0	0.010792	0.030875	0	0.023687	1.1952	Cadherin domain	Intracellular trafficking, secretion, and vesicular transport	protocadherin alpha-8 precursor
ENSMUSG00000036805	Noxa1	0	0	0.02579	0	0	0.059016	1.1943	Tetratricopeptide repeat	Function unknown	NADPH oxidase activator 1 isoform 1
ENSMUSG00000049971	Glt1d1	0	0	0.032339	0.049059	0	0.024926	1.194	Glycosyl transferases group 1	Function unknown	glycosyltransferase 1 domain-containing protein 1 precursor
ENSMUSG00000090843	Heatr4	0.011022	0	0	0	0	0.025171	1.1914	HEAT repeats	Intracellular trafficking, secretion, and vesicular transport	HEAT repeat-containing protein 4
ENSMUSG00000091922	Gm17409	0.044947	0.020025	0	0	0.08521	0.063096	1.1907	--	--	unnamed protein product, partial
ENSMUSG00000059729	Olfr1385	0	0	0.001021	0	0.001239	0.001083	1.1854	Olfactory receptor	Intracellular trafficking, secretion, and vesicular transport	olfactory receptor 1385
ENSMUSG00000030800	Prss8	0	0	0.022564	0	0	0.051283	1.1845	Trypsin	Posttranslational modification, protein turnover, chaperones	protease, serine, 8 (prostasin), isoform CRA_b, partial
ENSMUSG00000021336	Slc17a4	0	0.030484	0.050618	0.068977	0.068072	0.047065	1.1828	Major Facilitator Superfamily	Carbohydrate transport and metabolism	probable small intestine urate exporter isoform X2
ENSMUSG00000022061	Nkx3-1	0.015263	0	0	0.034616	0	0	1.1814	Homeodomain	Transcription	homeobox protein Nkx-3.1
ENSMUSG00000037370	Enpp1	2.1357	2.14328	1.97135	4.1023	4.82542	5.21868	1.1784	Type I phosphodiesterase / nucleotide pyrophosphatase	Function unknown	ectonucleotide pyrophosphatase/phosphodiesterase family member 1 isoform 2
ENSMUSG00000029026	Trp73	0.009607	0	0.006589	0	0.027096	0.009479	1.1752	P53 DNA-binding domain	Transcription	transformation related protein 73, isoform CRA_a
ENSMUSG00000041566	Tssk1	0.00659	0.026957	0.047226	0.103994	0.05071	0.0276	1.1744	Protein kinase domain	Signal transduction mechanisms	testis-specific serine/threonine-protein kinase 1
ENSMUSG00000021791	Dydc2	0.115455	0	0.062197	0.141329	0.206434	0.05317	1.1743	Dpy-30 motif	Function unknown	DPY30 domain-containing protein 2
ENSMUSG00000091636	Akain1	0.042479	0.034267	0	0.050436	0.090604	0.031224	1.1665	--	Function unknown	A-kinase anchor protein inhibitor 1
ENSMUSG00000094282	Cfap73	0	0	0.027182	0.060896	0	0	1.1637	Domain of unknown function (DUF4200)	Function unknown	cilia- and flagella-associated protein 73
ENSMUSG00000033615	Cplx1	0.037055	0	0.019051	0.078691	0.024965	0.021834	1.1613	Synaphin protein	Cytoskeleton	complexin-1
ENSMUSG00000030859	Fam24a	0.046679	0.047154	0.12614	0.138255	0.211492	0.142061	1.1608	FAM24 family	Function unknown	protein FAM24A precursor
ENSMUSG00000021211	Akr1c12	0.09668	0.079811	0.114978	0.135991	0.169738	0.345159	1.1591	Aldo/keto reductase family	Function unknown	aldo-keto reductase family 1, member C12
ENSMUSG00000003545	Fosb	0.503642	0.515692	0.518326	1.21288	0.92955	1.28795	1.1576	bZIP transcription factor	Transcription	protein fosB isoform 1
ENSMUSG00000029658	Wdr95	0.017619	0	0	0	0.027175	0.012069	1.1553	WD domain, G-beta repeat	Function unknown	uncharacterized protein LOC381693 isoform X1
ENSMUSG00000052819	Best2	0	0	0.022372	0.026132	0	0.023695	1.1552	Bestrophin, RFP-TM, chloride channel	Function unknown	bestrophin-2
ENSMUSG00000056203	Tas2r135	0	0.048592	0	0.052885	0.036299	0.018657	1.1501	Taste receptor protein (TAS2R)	Intracellular trafficking, secretion, and vesicular transport	taste receptor type 2 member 135
ENSMUSG00000069258	Prl2b1	0	0.055769	0	0.064875	0.05888	0	1.15	Somatotropin hormone family	--	prolactin-like protein K, isoform CRA_b, partial
ENSMUSG00000094462	Gm21028	0.162551	0	0.035035	0	0.43689	0	1.1448	--	--	mszf19, partial
ENSMUSG00000047281	Sfn	2.30403	2.87407	3.06967	5.33707	7.08565	5.78429	1.1424	14-3-3 protein	Signal transduction mechanisms	14-3-3 protein sigma
ENSMUSG00000048978	Nrsn1	0	0.023821	0.018518	0.051335	0.020085	0.02151	1.1342	Neurensin	Intracellular trafficking, secretion, and vesicular transport	neurensin-1
ENSMUSG00000003541	Ier3	20.4247	18.939	17.5484	39.8663	43.037	41.907	1.1329	--	Intracellular trafficking, secretion, and vesicular transport	radiation-inducible immediate-early gene IEX-1
ENSMUSG00000060735	Rxfp3	0.033613	0	0.011543	0.039978	0.047809	0.011105	1.1309	7 transmembrane receptor (rhodopsin family)	Intracellular trafficking, secretion, and vesicular transport	relaxin-3 receptor 1
ENSMUSG00000049265	Kcnk3	0.012113	0.012425	0.011563	0.015167	0.034845	0.029012	1.1303	Ion channel	Intracellular trafficking, secretion, and vesicular transport	potassium channel subfamily K member 3
ENSMUSG00000075267	Pjvk	0	0	0.034211	0.036671	0	0.038031	1.1267	Gasdermin pore forming domain	Function unknown	pejvakin
ENSMUSG00000071392	Ect2l	0.010257	0	0	0.006113	0.016269	0	1.1257	RhoGEF domain	Signal transduction mechanisms	epithelial cell-transforming sequence 2 oncogene-like isoform 2
ENSMUSG00000027276	Jag1	11.7911	12.3491	11.8135	25.3786	26.1874	26.857	1.1251	EGF-like domain	Function unknown	protein jagged-1 precursor
ENSMUSG00000034765	Dusp5	12.7589	13.5729	14.4796	28.8938	29.7837	30.341	1.1251	Dual specificity phosphatase, catalytic domain	Signal transduction mechanisms	dual specificity protein phosphatase 5
ENSMUSG00000079014	Serpina3i	0.061843	0.162852	0.051118	0.163514	0.218676	0.21826	1.1224	Serpin (serine protease inhibitor)	Posttranslational modification, protein turnover, chaperones	serine (or cysteine) peptidase inhibitor, clade A, member 3I isoform X3
ENSMUSG00000026475	Rgs16	20.812	22.1347	23.4309	48.6089	48.8092	47.0816	1.1223	Regulator of G protein signaling domain	Transcription	regulator of G-protein signaling 16
ENSMUSG00000036211	Hist1h1t	0	0	0.041307	0	0.089882	0	1.1216	linker histone H1 and H5 family	Chromatin structure and dynamics	histone H1t
ENSMUSG00000053626	Tll1	16.4993	15.6239	14.1493	32.5384	33.657	34.3244	1.1193	CUB domain	Posttranslational modification, protein turnover, chaperones	tolloid-like protein 1 precursor
ENSMUSG00000041481	Serpina3g	1.77939	1.63409	1.53122	3.33026	3.70263	3.70467	1.1187	Serpin (serine protease inhibitor)	Posttranslational modification, protein turnover, chaperones	serine protease inhibitor A3G isoform 2
ENSMUSG00000020704	Asic2	0	0	0.056842	0.028375	0.021418	0.073583	1.118	Amiloride-sensitive sodium channel	Function unknown	acid-sensing ion channel 2 isoform MDEG2
ENSMUSG00000062737	Prl3d2	0.437178	0.483689	0.530642	1.15088	0.789806	1.20351	1.1151	Somatotropin hormone family	--	prolactin family 3, subfamily d, member 1 isoform 2 precursor
ENSMUSG00000046731	Kctd11	14.175	13.0895	13.3609	28.0401	30.2615	29.6952	1.1151	BTB/POZ domain	Function unknown	BTB/POZ domain-containing protein KCTD11
ENSMUSG00000041730	Prrxl1	0	0.017974	0.013319	0.067712	0	0	1.1136	Homeodomain	Transcription	dorsal root ganglia homeobox protein isoform 1
ENSMUSG00000050996	Cetn1	0.021344	0	0.05899	0.027526	0.077996	0.068212	1.1128	EF hand	Cell cycle control, cell division, chromosome partitioning;; Signal transduction mechanisms;; Cytoskeleton	centrin-1
ENSMUSG00000035352	Ccl12	0.271221	0.186743	0.098368	0.149981	0.169271	0.880825	1.1091	Small cytokines (intecrine/chemokine), interleukin-8 like	Posttranslational modification, protein turnover, chaperones	C-C motif chemokine 12 precursor
ENSMUSG00000000385	Tmprss2	0.046024	0	0.012533	0.036573	0	0.089712	1.1088	Trypsin	Posttranslational modification, protein turnover, chaperones	transmembrane protease serine 2
ENSMUSG00000010505	Myt1	0	0	0.007519	0	0	0.016137	1.1018	Zinc finger, C2HC type	Transcription	myelin transcription factor 1 isoform X2
ENSMUSG00000039717	Ralyl	0.08699	0	0.106576	0.317456	0	0.097826	1.1013	RNA recognition motif. (a.k.a. RRM, RBD, or RNP domain)	Function unknown	RNA-binding Raly-like protein isoform a
ENSMUSG00000047696	Ccdc144b	0	0.008106	0	0.009748	0	0.00763	1.1002	--	Function unknown	coiled-coil domain containing 144B
ENSMUSG00000019997	Ctgf	481.494	480.634	453.367	1007.67	1029.54	994.069	1.0986	CCN3 Nov like TSP1 domain	Function unknown	CCN family member 2 precursor
ENSMUSG00000032988	Slc16a8	0.116108	0.069184	0.037639	0.087271	0.192348	0.197069	1.0964	Major Facilitator Superfamily	Carbohydrate transport and metabolism	monocarboxylate transporter 3
ENSMUSG00000027186	Elf5	0.014573	0	0	0	0.031152	0	1.096	Ets-domain	Transcription	ETS-related transcription factor Elf-5
ENSMUSG00000026259	Ngef	0.084805	0.08562	0.087993	0.12044	0.267353	0.164489	1.0957	RhoGEF domain	Signal transduction mechanisms	ephexin-1 isoform 1
ENSMUSG00000098754	Prn	0	0.174422	0.043504	0.056607	0.250831	0.157594	1.0935	Prion/Doppel alpha-helical domain	Intracellular trafficking, secretion, and vesicular transport	prion protein gene complex
ENSMUSG00000011008	Mcoln2	0.266403	0.145673	0.16891	0.468429	0.329119	0.440595	1.0916	Polycystin cation channel	Intracellular trafficking, secretion, and vesicular transport	mucolipin-2 isoform 1
ENSMUSG00000039385	Cdh6	13.4661	13.18	11.698	27.4417	26.8581	27.3292	1.0901	Cadherin domain	Intracellular trafficking, secretion, and vesicular transport	cadherin-6 preproprotein
ENSMUSG00000034394	Lif	3.53442	4.42007	3.71386	8.52267	8.59527	7.70898	1.0893	LIF / OSM family	Transcription	leukemia inhibitory factor isoform a precursor
ENSMUSG00000046108	Il17c	0.179776	0	0.04546	0.29076	0.076184	0.111368	1.0865	Interleukin-17	Function unknown	RecName: Full=Interleukin-17C; Short=Il-17c; AltName: Full=Cytokine CX2; Flags: Precursor
ENSMUSG00000073413	Ly6g6d	0	0.097273	0.103621	0.167412	0.100266	0.158555	1.0852	--	Posttranslational modification, protein turnover, chaperones	lymphocyte antigen 6 complex locus protein G6d isoform 1 precursor
ENSMUSG00000038530	Rgs4	0.466706	0.452084	0.365366	0.78919	1.07277	0.860923	1.0843	Regulator of G protein signaling domain	Transcription	regulator of G-protein signaling 4
ENSMUSG00000029219	Slc10a4	0.046311	0.047959	0.031419	0.054803	0.103536	0.107571	1.0811	Sodium Bile acid symporter family	Function unknown	sodium/bile acid cotransporter 4
ENSMUSG00000027397	Slc20a1	40.4265	40.5548	38.713	84.4005	84.6846	83.9891	1.0802	Phosphate transporter family	Inorganic ion transport and metabolism	sodium-dependent phosphate transporter 1 isoform 1
ENSMUSG00000082361	Btc	0.706499	0.69317	0.381551	1.20605	1.20219	1.35323	1.0784	EGF-like domain	Intracellular trafficking, secretion, and vesicular transport	betacellulin preproprotein
ENSMUSG00000104043	Gm6525	0.140119	0.077509	0.032962	0.183316	0.285899	0.058059	1.0732	Ribosomal protein L44	Translation, ribosomal structure and biogenesis	mCG18090
ENSMUSG00000026417	Pigr	0.011191	0	0.010293	0.014767	0	0.030422	1.0727	Immunoglobulin V-set domain	Intracellular trafficking, secretion, and vesicular transport	polymeric immunoglobulin receptor precursor
ENSMUSG00000053164	Gpr21	0.036157	0.029103	0.010294	0.077572	0.029798	0.051505	1.0723	7 transmembrane receptor (rhodopsin family)	Intracellular trafficking, secretion, and vesicular transport	probable G-protein coupled receptor 21
ENSMUSG00000048281	Dleu7	0.056549	0.13324	0.020648	0.143698	0.176346	0.122262	1.0717	Leukemia-associated protein 7	Function unknown	deleted in lymphocytic leukemia, 7, isoform CRA_a
ENSMUSG00000045349	Sh2d5	1.09943	1.27453	1.12402	2.3819	2.38755	2.57866	1.0709	--	Function unknown	Sh2d5 protein, partial
ENSMUSG00000024593	Megf10	6.77718	7.05061	5.89033	13.6182	13.9544	13.8386	1.0705	Laminin EGF domain	Function unknown	multiple epidermal growth factor-like domains protein 10 precursor
ENSMUSG00000055976	Cldn23	0.086377	0.083979	0.020535	0.157125	0.147464	0.096295	1.0704	PMP-22/EMP/MP20/Claudin family	Intracellular trafficking, secretion, and vesicular transport	claudin-23
ENSMUSG00000087444	Gm5475	0.018725	0.02723	0	0.02225	0.040176	0.033909	1.0678	--	--	Predicted gene, EG432982
ENSMUSG00000064247	Plcxd1	0.438019	0.374254	0.3594	1.07546	0.886829	0.492375	1.067	--	Posttranslational modification, protein turnover, chaperones	PI-PLC X domain-containing protein 1 isoform X3
ENSMUSG00000050747	Trim15	0.148439	0.228686	0.123773	0.283532	0.260145	0.504931	1.0659	B-box zinc finger	Function unknown	tripartite motif-containing protein 15 isoform 2
ENSMUSG00000039200	Atf7ip2	0.112229	0.096373	0.054593	0.178738	0.236733	0.132521	1.058	ATF-interacting protein binding domain	Transcription	activating transcription factor 7-interacting protein 2 isoform 1
ENSMUSG00000060180	Myh13	0.007937	0.01387	0	0.023743	0.010157	0.011485	1.0574	Myosin head (motor domain)	Cytoskeleton	myosin-13
ENSMUSG00000038801	Scgb1c1	0.022864	0	0	0.047429	0	0	1.0527	Uteroglobin family	Posttranslational modification, protein turnover, chaperones	secretoglobin family 1C member 1 precursor
ENSMUSG00000058976	Usp17lc	0	0	0.030717	0	0.043816	0.019823	1.0509	Ubiquitin carboxyl-terminal hydrolase	Posttranslational modification, protein turnover, chaperones	ubiquitin carboxyl-terminal hydrolase 17-like protein C
ENSMUSG00000047507	Baiap3	0.048353	0.021254	0.021756	0.061285	0.101259	0.026724	1.0507	C2 domain	Function unknown	BAI1-associated protein 3
ENSMUSG00000020905	Usp43	0.301933	0.289666	0.266959	0.530638	0.661956	0.585228	1.0501	Ubiquitin carboxyl-terminal hydrolase	Posttranslational modification, protein turnover, chaperones	ubiquitin carboxyl-terminal hydrolase 43 isoform 1
ENSMUSG00000035202	Lars2	196.82	259.857	261.452	439.238	473.453	573.996	1.0498	tRNA synthetases class I (I, L, M and V)	Translation, ribosomal structure and biogenesis	probable leucine--tRNA ligase, mitochondrial isoform 1
ENSMUSG00000021219	Rgs6	0.183226	0.064759	0.146102	0.26967	0.354008	0.192002	1.0495	Regulator of G-protein signalling DHEX domain	Transcription	regulator of G-protein signaling 6 isoform 2
ENSMUSG00000037580	Gch1	1.40541	1.43333	1.45637	3.10327	2.97621	2.80591	1.0487	GTP cyclohydrolase I	Coenzyme transport and metabolism	GTP cyclohydrolase 1
ENSMUSG00000029260	Ugt2b34	0.011234	0.012442	0.006705	0.013405	0	0.049361	1.0468	UDP-glucoronosyl and UDP-glucosyl transferase	Function unknown	UDP-glucuronosyltransferase 2B10 precursor
ENSMUSG00000038015	Prm2	0	0	0.050943	0	0	0.105183	1.0459	Sperm histone P2	--	protamine-2
ENSMUSG00000115232	Gm49378	0.290294	3.28253	0.835213	0.209125	4.71947	4.16127	1.0441	--	Intracellular trafficking, secretion, and vesicular transport	transmembrane 9 superfamily member 1 isoform X4
ENSMUSG00000026639	Lamb3	0.066396	0.120407	0.085057	0.109859	0.233998	0.215354	1.0405	Laminin N-terminal (Domain VI)	Intracellular trafficking, secretion, and vesicular transport	laminin subunit beta-3 precursor
ENSMUSG00000017950	Hnf4a	0.021577	0	0	0.011573	0.011108	0.021585	1.0367	Ligand-binding domain of nuclear hormone receptor	Transcription	hepatocyte nuclear factor 4-alpha isoform HNF4alpha2
ENSMUSG00000028801	Stpg1	0.035242	0	0	0.024287	0.022961	0.025035	1.0364	Sperm-tail PG-rich repeat	Function unknown	O(6)-methylguanine-induced apoptosis 2
ENSMUSG00000043385	Olfr267	0.009954	0.013025	0.026343	0.015176	0.012144	0.07375	1.0351	Olfactory receptor	Intracellular trafficking, secretion, and vesicular transport	olfactory receptor 267
ENSMUSG00000028707	Dmbx1	0	0.00919	0	0	0.018816	0	1.0338	Homeodomain	Transcription	PaxB, partial
ENSMUSG00000010435	Spaca7	0.096778	0.049228	0.031725	0.162392	0.070093	0.131386	1.0337	--	Posttranslational modification, protein turnover, chaperones	sperm acrosome-associated protein 7 isoform 2 precursor
ENSMUSG00000025163	Cd7	0	0	0.14637	0	0.085144	0.214473	1.0335	Immunoglobulin V-set domain	Intracellular trafficking, secretion, and vesicular transport	T-cell antigen CD7 precursor
ENSMUSG00000032020	Ubash3b	2.63288	2.64259	2.25317	5.16635	5.17264	5.06389	1.0327	Histidine phosphatase superfamily (branch 1)	Posttranslational modification, protein turnover, chaperones	ubiquitin-associated and SH3 domain-containing protein B isoform 1
ENSMUSG00000078735	Il11ra2	0.126617	0.113257	0.497082	0.508	0.634444	0.363564	1.0311	--	Intracellular trafficking, secretion, and vesicular transport	interleukin 11 receptor, alpha chain 2-like precursor
ENSMUSG00000029255	Gnrhr	0.02153	0.028615	0	0.056954	0.024127	0.021101	1.027	7 transmembrane receptor (rhodopsin family)	Intracellular trafficking, secretion, and vesicular transport	gonadotropin-releasing hormone receptor isoform 2
ENSMUSG00000027474	Ccm2l	0.055213	0	0.05514	0.088393	0.09049	0.045476	1.0237	--	Function unknown	cerebral cavernous malformations 2 protein-like isoform 2
ENSMUSG00000045521	Tssk2	0.009018	0.062001	0.030045	0.02929	0.060239	0.115239	1.0187	Protein kinase domain	Signal transduction mechanisms	testis-specific serine/threonine-protein kinase 2
ENSMUSG00000031377	Bmx	0	0	0.036499	0.019236	0.054557	0	1.0156	Protein tyrosine and serine/threonine kinase	Signal transduction mechanisms	cytoplasmic tyrosine-protein kinase BMX
ENSMUSG00000107023	Gm42715	1.53703	1.76358	1.41007	4.63746	2.37256	2.51051	1.0151	SNF2 family N-terminal domain	Replication, recombination and repair	helicase SRCAP
ENSMUSG00000023802	Nox3	0.027213	0	0	0	0	0.054942	1.0136	Ferric reductase NAD binding domain	Intracellular trafficking, secretion, and vesicular transport	NADPH oxidase 3
ENSMUSG00000050578	Mmp13	0.985281	0.881464	1.02096	1.98301	1.93331	1.91346	1.0135	Matrixin	Posttranslational modification, protein turnover, chaperones	collagenase 3 preproprotein
ENSMUSG00000000489	Pdgfb	0.888247	0.690129	0.692308	1.46466	1.60025	1.5183	1.0132	PDGF/VEGF domain	Signal transduction mechanisms	platelet-derived growth factor subunit B precursor
ENSMUSG00000020007	Il20ra	0	0	0.031698	0.041282	0	0.022629	1.0117	Tissue factor	Intracellular trafficking, secretion, and vesicular transport	interleukin-20 receptor subunit alpha precursor
ENSMUSG00000026414	Tnnt2	0.421685	0.412812	0.398204	1.02416	0.620941	0.838124	1.0104	Troponin	Cytoskeleton	troponin T, cardiac muscle isoform a
ENSMUSG00000026787	Gad2	0.076691	0.009309	0.058082	0.100096	0.1331	0.056969	1.01	Pyridoxal-dependent decarboxylase conserved domain	Amino acid transport and metabolism	glutamate decarboxylase 2
ENSMUSG00000071470	Ccnb1ip1	0.425416	0.539302	0.595486	1.2702	0.909164	0.962701	1.01	zinc-RING finger domain	Function unknown	E3 ubiquitin-protein ligase CCNB1IP1
ENSMUSG00000091736	Yy2	0.072339	0.189247	0.022732	0.179221	0.343474	0.049853	1.0099	Zinc finger, C2H2 type	Function unknown	unnamed protein product
ENSMUSG00000050534	Htr5b	0.278731	0.19325	0.351367	0.531634	0.610216	0.515156	1.009	7 transmembrane receptor (rhodopsin family)	Intracellular trafficking, secretion, and vesicular transport	5-hydroxytryptamine receptor 5B
ENSMUSG00000048562	Sp8	0.063924	0.044426	0.063141	0.049611	0.168289	0.126903	1.0076	Zinc-finger double domain	Function unknown	transcription factor Sp8 isoform 1
ENSMUSG00000019945	Cabcoco1	0	0.281398	0	0.219244	0.18014	0.165121	1.0044	Flagellar C1a complex subunit C1a-32	Function unknown	ciliary-associated calcium-binding coiled-coil protein 1
ENSMUSG00000022582	Ly6g	0	0.054337	0	0	0.058075	0.050791	1.0025	u-PAR/Ly-6 domain	Posttranslational modification, protein turnover, chaperones	lymphocyte antigen 6G precursor
ENSMUSG00000026582	Sele	0	0.156482	0.066402	0.138951	0.173716	0.133272	1.0006	Sushi repeat (SCR repeat)	Function unknown	E-selectin precursor
ENSMUSG00000025902	Sox17	0.055797	0	0	0	0	0.11152	0.999	Sox 17/18 central domain	Chromatin structure and dynamics	transcription factor SOX-17 isoform b
ENSMUSG00000047953	Gp5	0.042469	0.070475	0.078711	0.104715	0.238625	0.03952	0.9983	Leucine rich repeat	Function unknown	glycoprotein 5 (platelet)
ENSMUSG00000042064	Myo3b	0.014265	0	0	0	0.010512	0.017979	0.998	Myosin head (motor domain)	Cytoskeleton	myosin-IIIb
ENSMUSG00000030364	Clec2h	0	0.022421	0.058803	0	0	0.161922	0.9953	Lectin C-type domain	Function unknown	C-type lectin domain family 2 member H
ENSMUSG00000026468	Lhx4	0.107689	0.104549	0.091539	0.217838	0.18867	0.196528	0.9892	LIM domain	Transcription	LIM/homeobox protein Lhx4
ENSMUSG00000031220	Awat2	0	0.048004	0.076161	0.102638	0.01974	0.123512	0.9858	Diacylglycerol acyltransferase	Function unknown	acyl-CoA wax alcohol acyltransferase 2 isoform 1
ENSMUSG00000050010	Shisa3	0.218713	0.184826	0.132666	0.362041	0.282931	0.416843	0.9857	Wnt and FGF inhibitory regulator	Intracellular trafficking, secretion, and vesicular transport	protein shisa-3 homolog precursor
ENSMUSG00000033066	Gas7	16.263	19.5917	21.5266	37.1473	39.5588	36.8485	0.9847	Unstructured linker region between on GAS7 protein	Cytoskeleton	growth arrest-specific protein 7 isoform b
ENSMUSG00000025977	Boll	0.018507	0	0.021313	0.021937	0.056737	0	0.9824	RNA recognition motif. (a.k.a. RRM, RBD, or RNP domain)	Function unknown	protein boule-like isoform 3
ENSMUSG00000090512	Gm3424	0.028211	0.021363	0.010644	0.029592	0.046307	0.042901	0.9803	Takusan	--	alpha takusan-like isoform X1
ENSMUSG00000022416	Cacna1i	0.03136	0.019162	0.020622	0.040778	0.036801	0.062774	0.9802	Ion transport protein	Inorganic ion transport and metabolism	voltage-dependent T-type calcium channel subunit alpha-1I
ENSMUSG00000024578	Il17b	0	0.072327	0	0	0.076866	0.065383	0.9758	Interleukin-17	Function unknown	interleukin-17B precursor
ENSMUSG00000049928	Glp2r	0.203728	0.115162	0.086464	0.27006	0.248579	0.278415	0.9755	7 transmembrane receptor (Secretin family)	Intracellular trafficking, secretion, and vesicular transport	glucagon-like peptide 2 receptor precursor
ENSMUSG00000067219	Nipal1	4.7028	4.49559	3.72186	8.59374	8.74093	8.0309	0.9732	Magnesium transporter NIPA	Function unknown	magnesium transporter NIPA3
ENSMUSG00000027470	Mylk2	0.482696	0.481788	0.632396	1.10645	1.05272	0.972133	0.9715	Protein kinase domain	Signal transduction mechanisms	myosin light chain kinase 2, skeletal/cardiac muscle
ENSMUSG00000041482	Piezo2	5.36153	5.31562	4.55082	9.82972	9.84821	10.1628	0.9706	Piezo non-specific cation channel, R-Ras-binding domain	Function unknown	piezo-type mechanosensitive ion channel component 2
ENSMUSG00000008489	Elavl2	0.388944	0.336824	0.301078	0.693473	0.62967	0.683292	0.9664	RNA recognition motif. (a.k.a. RRM, RBD, or RNP domain)	Function unknown	ELAV-like protein 2 [Rattus norvegicus]
ENSMUSG00000040328	Olfr56	0.102556	0.027567	0	0.093843	0.037572	0.122534	0.9647	Olfactory receptor	Intracellular trafficking, secretion, and vesicular transport	olfactory receptor 56
ENSMUSG00000022900	Ildr1	0	0.018643	0.01933	0.019002	0	0.05499	0.9624	Lipolysis stimulated receptor (LSR)	Intracellular trafficking, secretion, and vesicular transport	immunoglobulin-like domain-containing receptor 1 isoform 1 precursor
ENSMUSG00000022824	Muc13	0.032048	0.033262	0.02883	0.067857	0	0.115448	0.9614	--	Function unknown	mucin-13 precursor
ENSMUSG00000035373	Ccl7	42.085	45.6247	37.9857	86.1828	76.4165	81.9101	0.96	Small cytokines (intecrine/chemokine), interleukin-8 like	Posttranslational modification, protein turnover, chaperones	C-C motif chemokine 7 precursor
ENSMUSG00000068794	Col28a1	0	0.079889	0.072265	0.114013	0.078204	0.103686	0.9596	Collagen triple helix repeat (20 copies)	Function unknown	collagen alpha-1(XXVIII) chain precursor
ENSMUSG00000027859	Ngf	9.05443	9.1066	8.56706	17.4478	17.2521	17.2275	0.9581	Nerve growth factor family	Signal transduction mechanisms	nerve growth factor, beta, isoform CRA_a, partial
ENSMUSG00000091844	Gm8251	0.042396	0.039828	0.024736	0.071599	0.08373	0.052413	0.9577	Coiled-coil domain-containing protein 168	Function unknown	coiled-coil domain-containing protein 168
ENSMUSG00000029072	Tas1r3	0.206656	0.117089	0.147623	0.340912	0.30139	0.272741	0.957	Receptor family ligand binding region	Intracellular trafficking, secretion, and vesicular transport	taste receptor type 1 member 3 precursor
ENSMUSG00000019933	Mrln	0	0	0.028869	0.056041	0	0	0.957	--	Function unknown	myoregulin
ENSMUSG00000031994	Adamts8	0.074368	0.055186	0.082311	0.199114	0.09165	0.120141	0.9557	ADAM-TS Spacer 1	Function unknown	A disintegrin and metalloproteinase with thrombospondin motifs 8 isoform 1 preproprotein
ENSMUSG00000030046	Bmp10	0	0.011955	0.016749	0.01288	0.032132	0.010654	0.9555	Transforming growth factor beta like domain	Posttranslational modification, protein turnover, chaperones	bone morphogenetic protein 10 preproprotein
ENSMUSG00000042677	Zc3h12a	2.64507	3.61454	2.81879	6.04228	6.12176	5.44021	0.9554
ENSMUSG00000079019	Insl3	0.071296	0.191243	0.107782	0.115504	0.220757	0.381791	0.9553	Insulin/IGF/Relaxin family	Posttranslational modification, protein turnover, chaperones	insulin-like 3 precursor
ENSMUSG00000042379	Esm1	1.35134	1.79025	1.27124	2.60176	2.86159	3.08964	0.9547	Insulin-like growth factor binding protein	Function unknown	endothelial cell-specific molecule 1 precursor
ENSMUSG00000044664	Prss42	0	0	0.034401	0.036492	0	0.030173	0.9545	Trypsin	Posttranslational modification, protein turnover, chaperones	serine protease 42 precursor
ENSMUSG00000004988	Fxyd4	0.060433	0.070015	0.112245	0.180466	0.156951	0.132534	0.9534	ATP1G1/PLM/MAT8 family	--	FXYD domain-containing ion transport regulator 4 isoform X2
ENSMUSG00000027068	Dhrs9	13.2091	12.8722	12.0252	24.5619	23.9266	25.2694	0.9528	short chain dehydrogenase	Function unknown	dehydrogenase/reductase SDR family member 9 precursor
ENSMUSG00000033510	Otud7a	0.298547	0.485009	0.31785	0.662506	0.754639	0.713764	0.9521	OTU-like cysteine protease	Posttranslational modification, protein turnover, chaperones	OTU domain-containing protein 7A
ENSMUSG00000029379	Cxcl3	0.094875	0.057414	0.039131	0.052342	0.183237	0.134382	0.9506	Small cytokines (intecrine/chemokine), interleukin-8 like	Function unknown	C-X-C motif chemokine 3 precursor
ENSMUSG00000047591	Mafa	0.071276	0.106222	0.099575	0.15434	0.159615	0.221201	0.9497	bZIP Maf transcription factor	Transcription	transcription factor MafA
ENSMUSG00000079243	Xirp1	0.021905	0.01184	0.023093	0.067845	0.017283	0.024556	0.9484	Xin repeat	Function unknown	xin actin-binding repeat-containing protein 1
ENSMUSG00000053338	Tarm1	0.3861	0.333534	0.600162	1.02466	0.802888	0.717231	0.9472	Immunoglobulin domain	Intracellular trafficking, secretion, and vesicular transport	T-cell-interacting, activating receptor on myeloid cells protein 1 isoform 1 precursor
ENSMUSG00000031778	Cx3cl1	1.6281	1.44255	1.69055	3.1178	2.90468	3.14876	0.9458	Small cytokines (intecrine/chemokine), interleukin-8 like	Intracellular trafficking, secretion, and vesicular transport	fractalkine precursor
ENSMUSG00000050328	Hoxc12	0	0	0.07483	0	0.097706	0.046357	0.945	Homeodomain	Transcription	homeobox protein Hox-C12
ENSMUSG00000058400	Qrfpr	0.026517	0.128053	0	0.093144	0.203953	0	0.9427	7 transmembrane receptor (rhodopsin family)	Intracellular trafficking, secretion, and vesicular transport	pyroglutamylated RF-amide peptide receptor
ENSMUSG00000054083	Capn12	0.015008	0.042355	0.064487	0.070593	0.071743	0.091441	0.94	Calpain family cysteine protease	Posttranslational modification, protein turnover, chaperones	calpain-12
ENSMUSG00000009772	Nuak2	8.48932	9.25004	8.9241	16.4193	17.3795	17.2021	0.9357	Protein kinase domain	Signal transduction mechanisms	NUAK family SNF1-like kinase 2 isoform B
ENSMUSG00000042306	S100a14	0	0.129065	0.031175	0.19033	0.048163	0.067547	0.9335	S-100/ICaBP type calcium binding domain	Function unknown	protein S100-A14 isoform a
ENSMUSG00000029847	Slc23a4	0.033108	0.031056	0.088774	0.144539	0.107496	0.039848	0.9324	Permease family	Nucleotide transport and metabolism	uncharacterized protein LOC243753
ENSMUSG00000048988	Elfn1	0.904934	0.843387	1.21561	1.5991	1.86653	2.17344	0.9279	Leucine rich repeat	Function unknown	protein ELFN1 precursor
ENSMUSG00000056656	Apol8	0.189769	0.302697	0.34822	0.440833	0.376199	0.781621	0.9272	Apolipoprotein L	Function unknown	apolipoprotein L2
ENSMUSG00000021676	Iqgap2	4.24316	3.93367	3.84424	7.27837	7.82732	7.74445	0.9266	GTPase-activator protein for Ras-like GTPase	Cytoskeleton	ras GTPase-activating-like protein IQGAP2
ENSMUSG00000035370	Gm49322	0.922117	1.42547	1.77139	2.27	2.31323	3.24571	0.9265	Cytidine and deoxycytidylate deaminase zinc-binding region	Nucleotide transport and metabolism;; Translation, ribosomal structure and biogenesis	probable inactive tRNA-specific adenosine deaminase-like protein 3
ENSMUSG00000063430	Wscd2	0	0.060724	0.083884	0.10682	0.074185	0.093655	0.9255	WSC domain	Function unknown	WSC domain-containing protein 2
ENSMUSG00000074997	Pin1rt1	0.041609	0	0.027992	0.132179	0	0	0.9253	PPIC-type PPIASE domain	Posttranslational modification, protein turnover, chaperones	peptidylprolyl cis/trans isomerase, NIMA-interacting 1
ENSMUSG00000090273	Prr22	0.140396	0.039742	0.144982	0.250197	0.159897	0.207108	0.9248	Proline-rich protein family 22	Function unknown	proline-rich protein 22
ENSMUSG00000024680	Ms4a2	0.267978	0.127646	0.157798	0.197168	0.372124	0.480098	0.9231	--	Intracellular trafficking, secretion, and vesicular transport	high affinity immunoglobulin epsilon receptor subunit beta isoform c
ENSMUSG00000037492	Zmat4	0.102971	0.024179	0.045599	0.135475	0.073739	0.118075	0.9219	Zinc-finger of C2H2 type	Function unknown	zinc finger matrin-type protein 4 isoform X1
ENSMUSG00000059852	Kcng2	0	0.028097	0.029304	0.020549	0.054396	0.033754	0.9212	Ion transport protein	Inorganic ion transport and metabolism	potassium voltage-gated channel subfamily G member 2
ENSMUSG00000046613	Vwa5b2	0.037631	0.023504	0.041823	0.065864	0.076298	0.052753	0.9208	Vault protein inter-alpha-trypsin domain	Function unknown	von Willebrand factor A domain-containing protein 5B2 isoform 1
ENSMUSG00000008932	Slc1a7	0	0.017842	0	0.019031	0	0.014729	0.92	Sodium:dicarboxylate symporter family	Energy production and conversion	solute carrier family 1 (glutamate transporter), member 7
ENSMUSG00000024910	Ctsw	0.131941	0.302498	0.296749	0.450418	0.545152	0.386727	0.9188	Papain family cysteine protease	Posttranslational modification, protein turnover, chaperones	cathepsin W preproprotein
ENSMUSG00000042279	H1foo	0.032728	0	0	0	0.061857	0	0.9184	--	Chromatin structure and dynamics	histone H1.8 isoform 2
ENSMUSG00000024803	Ankrd1	89.8153	91.77	84.4651	169.459	164.775	167.596	0.9155	Ankyrin repeats (3 copies)	Function unknown	ankyrin repeat domain-containing protein 1
ENSMUSG00000041817	Fam169a	0.110331	0.08726	0.058596	0.148923	0.095742	0.238502	0.9153	--	Function unknown	soluble lamin-associated protein of 75 kDa
ENSMUSG00000045421	Olfr1390	0	0.01027	0.020743	0	0.058385	0	0.9127	Olfactory receptor	--	olfactory receptor 1390
ENSMUSG00000022265	Ank	18.9164	18.9585	16.8477	34.1657	34.5687	34.0904	0.91	Progressive ankylosis protein (ANKH)	Intracellular trafficking, secretion, and vesicular transport	progressive ankylosis protein
ENSMUSG00000060402	Chst8	0.260959	0.414724	0.532479	0.922291	0.59617	0.751536	0.9099	Sulfotransferase family	Function unknown	carbohydrate sulfotransferase 8
ENSMUSG00000060212	Pcnx2	0.022869	0.025901	0.004015	0.031101	0.005211	0.062704	0.9075	Pecanex protein (C-terminus)	Intracellular trafficking, secretion, and vesicular transport	pecanex-like protein 2
ENSMUSG00000045350	Fam186a	0.023999	0.005757	0.00534	0.017986	0.005473	0.042341	0.9068	--	Function unknown	protein FAM186A isoform X1
ENSMUSG00000098773	Gm27179	0	0	0.013845	0	0.018033	0.007923	0.9067	ENV polyprotein (coat polyprotein)	Intracellular trafficking, secretion, and vesicular transport	RIKEN cDNA D930020E02, partial
ENSMUSG00000086962	Gm12248	0.048032	0	0.062469	0.065896	0.141199	0	0.9062	Fatty acid hydroxylase superfamily	Lipid transport and metabolism	fatty acid hydroxylase domain-containing protein 2
ENSMUSG00000068606	Gm4841	0.017183	0.018905	0.031887	0.055943	0	0.071405	0.9057	Interferon-inducible GTPase (IIGP)	Function unknown	interferon-inducible GTPase-like
ENSMUSG00000079008	Gm14124	0.048313	0.017777	0	0.046606	0.045752	0.031356	0.9045	Zinc-finger double domain	Function unknown	zinc finger protein family member
ENSMUSG00000033208	S100b	0.130238	0.123139	0.226687	0.302002	0.437972	0.157274	0.9023	S-100/ICaBP type calcium binding domain	Function unknown	S100 protein, beta polypeptide, neural, isoform CRA_a
ENSMUSG00000008658	Rbfox1	0.071637	0.10834	0.136464	0.190287	0.235423	0.165247	0.9011	Calcitonin gene-related peptide regulator C terminal	RNA processing and modification	RNA binding protein fox-1 homolog 1 isoform gamma
ENSMUSG00000028825	Rhd	0.112734	0	0.072994	0.077759	0.196719	0.07187	0.899	Ammonium Transporter Family	Intracellular trafficking, secretion, and vesicular transport	blood group Rh(D) polypeptide
ENSMUSG00000036510	Cdh8	0	0.023239	0	0.011534	0.011777	0.02001	0.8985	Cadherin domain	Intracellular trafficking, secretion, and vesicular transport	cadherin-8 isoform 2 preproprotein
ENSMUSG00000054978	Kbtbd13	0.021954	0.01807	0.009832	0.058407	0.018406	0.016098	0.8981	Kelch motif	Function unknown	kelch repeat and BTB domain-containing protein 13
ENSMUSG00000038257	Glra3	0	0.016432	0	0.022205	0.008397	0	0.8971	Neurotransmitter-gated ion-channel ligand binding domain	Intracellular trafficking, secretion, and vesicular transport	glycine receptor subunit alpha-3 isoform X1 [Mus pahari]
ENSMUSG00000075425	Gm13547	0	0.077445	0	0	0.095859	0.048039	0.8938	--	--	uncharacterized protein LOC433416
ENSMUSG00000102418	Sh2d1b1	0.018658	0.050459	0.023059	0.045443	0.062761	0.062936	0.8927	SH2 domain	Signal transduction mechanisms	SH2 domain-containing protein 1B
ENSMUSG00000050150	Slc9b1	0.040132	0	0.045875	0	0.099836	0.059615	0.8906	Sodium/hydrogen exchanger family	Inorganic ion transport and metabolism	sodium/hydrogen exchanger 9B1 isoform 1
ENSMUSG00000052759	Gpr25	0	0.049816	0.014585	0	0.050741	0.068637	0.8904	7 transmembrane receptor (rhodopsin family)	Intracellular trafficking, secretion, and vesicular transport	probable G-protein coupled receptor 25
ENSMUSG00000050272	Dscam	0	0	0.028926	0.019561	0.012364	0.021684	0.8901	Immunoglobulin I-set domain	Function unknown	Down syndrome cell adhesion molecule homolog precursor
ENSMUSG00000063297	Luzp2	0.038938	0.020167	0.0137	0.044425	0.033117	0.057309	0.8893	--	Function unknown	leucine zipper protein 2 precursor
ENSMUSG00000043155	Hpdl	0.053793	0.285925	0.129146	0.390057	0.174184	0.304145	0.8892	Glyoxalase/Bleomycin resistance protein/Dioxygenase superfamily	Amino acid transport and metabolism	4-hydroxyphenylpyruvate dioxygenase-like protein
ENSMUSG00000076430	Hus1b	0	0.089488	0	0.093986	0.003837	0.067376	0.8844	Hus1-like protein	Function unknown	checkpoint protein HUS1B
ENSMUSG00000096488	Gm10409	0.069979	0.02937	0.00873	0.045732	0.142697	0.01083	0.8826	Takusan	--	alpha13-takusan
ENSMUSG00000041886	Macc1	0.244143	0.498309	0.393928	0.773452	0.662113	0.656185	0.8803	ZU5 domain	Function unknown	metastasis-associated in colon cancer protein 1
ENSMUSG00000027456	Sdcbp2	1.14669	0.828894	0.684283	1.4599	1.76543	1.66796	0.8794	PDZ domain	Intracellular trafficking, secretion, and vesicular transport	syndecan binding protein (syntenin) 2, partial
ENSMUSG00000010797	Wnt2	1.87759	1.30561	1.63384	2.83191	3.05719	2.96748	0.8786	wnt family	Posttranslational modification, protein turnover, chaperones	protein Wnt-2 precursor
ENSMUSG00000105053	Gm43064	0	0.075633	0.217658	0.146662	0.175436	0.216983	0.8782	Adaptin N terminal region	Intracellular trafficking, secretion, and vesicular transport	AP-4 complex subunit beta-1 isoform a
ENSMUSG00000052485	Tmem171	0.774152	0.644166	0.663677	1.08786	1.43995	1.29688	0.8774	Transmembrane protein family 171	Function unknown	transmembrane protein 171 isoform 2
ENSMUSG00000034997	Htr2a	9.19032	8.72467	7.98659	16.6783	15.3209	15.5542	0.8765	7 transmembrane receptor (rhodopsin family)	Intracellular trafficking, secretion, and vesicular transport	5-hydroxytryptamine receptor 2A
ENSMUSG00000074676	Foxs1	7.26843	6.87124	7.70267	13.4509	13.775	12.8403	0.8753	Forkhead domain	Transcription	forkhead box protein S1
ENSMUSG00000028730	Cfap57	0	0.013257	0.040216	0	0.046356	0.051638	0.8739	WD domain, G-beta repeat	Function unknown	cilia- and flagella-associated protein 57
ENSMUSG00000026969	Fam166a	0	0	0.024591	0.020581	0	0.024473	0.8735	Protein of unknown function (DUF2475)	Function unknown	protein FAM166A
ENSMUSG00000002769	Gnmt	0.124544	0	0.04862	0	0.119857	0.197334	0.8732	Methyltransferase domain	Function unknown	glycine N-methyltransferase isoform 1
ENSMUSG00000042828	Trim72	0.127436	0.074411	0.08198	0.199179	0.239368	0.079508	0.8681	SPRY-associated domain	Function unknown	tripartite motif-containing protein 72
ENSMUSG00000093485	Gm20708	1.11858	0.04758	0.293983	0.882665	0.831589	0.950197	0.8677	--	--	kynurenine formamidase isoform X4
ENSMUSG00000038598	AI481877	0.007458	0.017101	0	0.009336	0	0.035433	0.8662	Family of unknown function (DUF5587)	Function unknown	protein shortage in chiasmata 1 ortholog
ENSMUSG00000109739	Gm17949	0	0	0.0342	0	0.011743	0.050542	0.8649	Adenylate kinase	Nucleotide transport and metabolism	adenylate kinase isoenzyme 1-like isoform X1 [Mus caroli]
ENSMUSG00000091455	Otogl	0.005046	0	0.014245	0	0.021473	0.013635	0.8639	von Willebrand factor type D domain	Function unknown	otogelin-like protein isoform 1 precursor
ENSMUSG00000037419	Endod1	7.3535	7.88474	7.32562	13.4069	14.2342	13.4155	0.8636	--	Nucleotide transport and metabolism	endonuclease domain-containing 1 protein precursor
ENSMUSG00000107252	Gm5767	0	0	0.034301	0	0.062396	0	0.8632	LITAF-like zinc ribbon domain	Function unknown	LITAF domain-containing protein isoform X2
ENSMUSG00000057182	Scn3a	0.044089	0.012957	0.023745	0.026645	0.055811	0.064456	0.8627	Ion transport protein	Intracellular trafficking, secretion, and vesicular transport	sodium channel protein type 3 subunit alpha isoform 5
ENSMUSG00000042282	Gucy2f	0.004233	0	0.00421	0.007117	0.008231	0	0.8622	Adenylate and Guanylate cyclase catalytic domain	Signal transduction mechanisms	retinal guanylyl cyclase 2 precursor
ENSMUSG00000035394	Cfap53	0.038658	0	0.052865	0.061743	0	0.104407	0.8603	--	Function unknown	cilia- and flagella-associated protein 53
ENSMUSG00000025075	Habp2	0.058937	0	0	0	0.057399	0.04952	0.8593	Trypsin	Posttranslational modification, protein turnover, chaperones	hyaluronan-binding protein 2 isoform 2 precursor
ENSMUSG00000078880	Gm14308	2.33423	0.61569	0.555779	2.57041	3.05628	0.732483	0.8591	Zinc-finger double domain	Function unknown	uncharacterized protein LOC100043403
ENSMUSG00000050799	Hist1h2ba	0.033865	0.087831	0.083116	0.056449	0.055739	0.259277	0.8589	Core histone H2A/H2B/H3/H4	Chromatin structure and dynamics	histone H2B type 1-A
ENSMUSG00000024682	Gif	0.046927	0.088679	0.066102	0.077112	0.153503	0.135202	0.8589	Eukaryotic cobalamin-binding protein	Function unknown	cobalamin binding intrinsic factor precursor
ENSMUSG00000038400	Pmepa1	36.2489	35.9347	33.3484	61.8329	66.5169	62.9157	0.8579	--	Function unknown	Pmepa1 protein, partial
ENSMUSG00000021135	Slc10a1	0.109669	0	0.067322	0.122311	0.077489	0.120601	0.8562	Sodium Bile acid symporter family	Function unknown	sodium/bile acid cotransporter isoform 1
ENSMUSG00000031383	Dusp9	4.15927	4.0691	4.49911	7.89629	8.10355	7.03217	0.8557	Dual specificity phosphatase, catalytic domain	Signal transduction mechanisms	MAP kinase phosphatase 4
ENSMUSG00000000982	Ccl3	0.967243	1.2055	0.645504	1.65336	1.89152	1.55279	0.855	Small cytokines (intecrine/chemokine), interleukin-8 like	Posttranslational modification, protein turnover, chaperones	C-C motif chemokine 3 precursor
ENSMUSG00000028642	Tmem269	0.037179	0.037109	0.062665	0.176921	0.041422	0.029342	0.8548	--	Function unknown	transmembrane protein 269
ENSMUSG00000096775	Gm5796	0.112876	0.058781	0.070558	0.143923	0.196186	0.097797	0.8543	Takusan	--	2610042L04Rik protein
ENSMUSG00000049612	Omg	0	0.024081	0.036749	0.051716	0.036792	0.021452	0.8541	Leucine rich repeat	Function unknown	oligodendrocyte-myelin glycoprotein precursor
ENSMUSG00000037225	Fgf2	24.7207	24.0005	19.7175	40.7152	40.756	42.1714	0.8533	Fibroblast growth factor	Signal transduction mechanisms	fibroblast growth factor 2
ENSMUSG00000019888	Mgat4c	0	0.01416	0	0	0	0.02557	0.8526	N-Acetylglucosaminyltransferase-IV (GnT-IV) conserved region	Function unknown	alpha-1,3-mannosyl-glycoprotein 4-beta-N-acetylglucosaminyltransferase C
ENSMUSG00000099518	Gm13275	0.132589	0.149408	0.107156	0.185689	0.262191	0.254642	0.8522	Interferon alpha/beta domain	Function unknown	interferon zeta-like precursor
ENSMUSG00000030713	Klk7	0.041517	0	0	0.030503	0.044315	0	0.8497	Trypsin	Posttranslational modification, protein turnover, chaperones	kallikrein-7 preproprotein
ENSMUSG00000006522	Itih3	0.083612	0	0.035034	0	0.144375	0.06938	0.8493	Inter-alpha-trypsin inhibitor heavy chain C-terminus	Function unknown	inter-alpha-trypsin inhibitor heavy chain H3 preproprotein
ENSMUSG00000032021	Crtam	0	0.020052	0.016942	0.032877	0.018917	0.014839	0.8489	CD80-like C2-set immunoglobulin domain	Intracellular trafficking, secretion, and vesicular transport	cytotoxic and regulatory T-cell molecule isoform 1 precursor
ENSMUSG00000027875	Hmgcs2	0.021532	0.042301	0.052576	0.030864	0.015337	0.163444	0.8487	Hydroxymethylglutaryl-coenzyme A synthase C terminal	Lipid transport and metabolism	3-hydroxy-3-methylglutaryl-Coenzyme A synthase 2, isoform CRA_b, partial
ENSMUSG00000095912	Gm3317	0.066305	0.039477	0.02258	0.093573	0.137375	0	0.8473	Takusan	--	predicted gene, 3488 isoform 1
ENSMUSG00000032502	Stac	0.219112	0.06176	0.069735	0.158792	0.157525	0.313959	0.8461	Unstructured on SH3 and cysteine-rich domain-containing protein 2	Function unknown	SH3 and cysteine-rich domain-containing protein isoform 1
ENSMUSG00000050241	Klre1	0	0	0.052746	0	0.024635	0.070177	0.846	Lectin C-type domain	Function unknown	killer cell lectin-like receptor family E member 1, partial
ENSMUSG00000022656	Nectin3	20.9986	22.5292	20.0647	37.9136	36.6673	39.6735	0.8453	CD80-like C2-set immunoglobulin domain	Intracellular trafficking, secretion, and vesicular transport	nectin-3 isoform beta
ENSMUSG00000101972	Hist1h3i	0.619811	0.612296	0.670933	0.631196	1.52687	1.25591	0.8431	Core histone H2A/H2B/H3/H4	Chromatin structure and dynamics	uncharacterized protein LOC116082629 [Mastomys coucha]
ENSMUSG00000029269	Sult1b1	0.01867	0	0.031559	0	0	0.090087	0.8428	Sulfotransferase domain	Function unknown	sulfotransferase family cytosolic 1B member 1
ENSMUSG00000072568	Fam84b	8.51704	8.62463	8.00639	14.7597	15.1928	15.1426	0.8425	Lecithin retinol acyltransferase	Posttranslational modification, protein turnover, chaperones	protein LRATD2
ENSMUSG00000040164	Kcns1	0	0	0.021733	0.021314	0	0.017623	0.8413	Ion transport protein	Inorganic ion transport and metabolism	potassium voltage-gated channel subfamily S member 1
ENSMUSG00000031775	Pllp	0.025319	0.055619	0.068474	0.135055	0	0.132596	0.8411	Membrane-associating domain	Function unknown	plasmolipin
ENSMUSG00000079588	Tmem182	0	0.039507	0	0.021283	0.020121	0.029273	0.8391	PMP-22/EMP/MP20/Claudin tight junction	Function unknown	transmembrane protein 182 precursor
ENSMUSG00000031952	Chst5	0.266548	0.278473	0.302291	0.373701	0.548486	0.593594	0.8391	Sulfotransferase domain	Function unknown	carbohydrate sulfotransferase 5 precursor
ENSMUSG00000020205	Phlda1	15.9691	15.8551	18.1985	30.4381	29.3096	29.6984	0.8384	--	Posttranslational modification, protein turnover, chaperones	pleckstrin homology-like domain family A member 1
ENSMUSG00000064177	Ghrl	0.397712	0.362467	0.584806	0.785047	0.950403	0.668602	0.8379	Motilin/ghrelin-associated peptide	Posttranslational modification, protein turnover, chaperones	appetite-regulating hormone isoform 1 preproprotein
ENSMUSG00000052430	Bmpr1b	3.75977	2.97088	3.56886	6.27673	5.96779	6.14703	0.8365	Protein tyrosine and serine/threonine kinase	Signal transduction mechanisms	bone morphogenetic protein receptor type-1B isoform a precursor
ENSMUSG00000037428	Vgf	1.23575	1.68691	1.67827	3.12856	2.71726	2.3693	0.8364	--	RNA processing and modification	neurosecretory protein VGF precursor
ENSMUSG00000045551	Fpr1	0.115038	0.161272	0.100582	0.40777	0.08255	0.182537	0.8361	7 transmembrane receptor (rhodopsin family)	Intracellular trafficking, secretion, and vesicular transport	fMet-Leu-Phe receptor
ENSMUSG00000012428	Steap4	0.382137	0.248287	0.332477	0.610465	0.494173	0.614129	0.8359	NADP oxidoreductase coenzyme F420-dependent	Function unknown	metalloreductase STEAP4
ENSMUSG00000049799	Lrrc19	0.0709	0.019025	0.031647	0.109255	0.037143	0.070354	0.8342	Leucine-rich repeat family 19 TM domain	Function unknown	leucine-rich repeat-containing protein 19 precursor
ENSMUSG00000000555	Itga5	204.207	207.559	200.958	359.324	371.66	361.131	0.8338	--	Intracellular trafficking, secretion, and vesicular transport	integrin alpha 5 (fibronectin receptor alpha), isoform CRA_b, partial
ENSMUSG00000019850	Tnfaip3	3.09127	3.47202	3.04931	5.58457	6.04125	5.50229	0.8334	A20-like zinc finger	Posttranslational modification, protein turnover, chaperones	tumor necrosis factor alpha-induced protein 3 isoform 2
ENSMUSG00000010142	Tnfrsf13b	0.128089	0	0.179527	0.127246	0.184869	0.235854	0.833	TACI, cysteine-rich domain	Intracellular trafficking, secretion, and vesicular transport	tumor necrosis factor receptor superfamily member 13B
ENSMUSG00000031512	Tex29	0.067187	0	0	0.019205	0.100455	0	0.8327	Testis-expressed sequence 29 protein	Function unknown	testis-expressed protein 29
ENSMUSG00000030653	Gm45837	0.404186	0.841765	0.392668	0.93913	1.16089	0.817253	0.8321	3'5'-cyclic nucleotide phosphodiesterase	Signal transduction mechanisms	phosphodiesterase 2A, cGMP-stimulated, isoform CRA_c, partial
ENSMUSG00000001943	Vsig2	0	0.060836	0.014306	0	0.059679	0.074055	0.8317	Immunoglobulin V-set domain	Intracellular trafficking, secretion, and vesicular transport	V-set and immunoglobulin domain-containing protein 2 precursor
ENSMUSG00000026834	Acvr1c	0.005323	0.011712	0.008314	0.015583	0.019107	0.010416	0.8314	Protein tyrosine and serine/threonine kinase	Signal transduction mechanisms	activin receptor type-1C isoform 1 precursor
ENSMUSG00000025475	Adgra1	2.6067	2.42544	2.1292	4.31324	4.30626	4.10685	0.8295	7 transmembrane receptor (Secretin family)	Function unknown	adhesion G protein-coupled receptor A1
ENSMUSG00000091002	Tcerg1l	0.019012	0.031164	0	0.089166	0	0	0.8295	FF domain	RNA processing and modification	transcription elongation regulator 1-like protein
ENSMUSG00000036353	P2ry12	0.158255	0.191143	0.059028	0.189869	0.239553	0.296335	0.8294	7 transmembrane receptor (rhodopsin family)	Intracellular trafficking, secretion, and vesicular transport	P2Y purinoceptor 12
ENSMUSG00000039257	Vstm2b	0.378564	0.443276	0.500463	0.73192	0.97979	0.635449	0.8279	Immunoglobulin V-set domain	Function unknown	V-set and transmembrane domain-containing protein 2B [Arvicanthis niloticus]
ENSMUSG00000053977	Cd8a	0	0.017152	0	0	0	0.030406	0.826	Immunoglobulin V-set domain	Intracellular trafficking, secretion, and vesicular transport	T-cell surface glycoprotein CD8 alpha chain isoform 1 precursor
ENSMUSG00000015405	Ace2	0	0	0.008625	0	0.015273	0	0.8244	Angiotensin-converting enzyme	Function unknown	angiotensin-converting enzyme 2 precursor
ENSMUSG00000037754	Ppp1r16b	0.007278	0.013493	0.021938	0.008647	0.047795	0.019184	0.8243	Ankyrin repeats (3 copies)	Function unknown	protein phosphatase 1 regulatory inhibitor subunit 16B
ENSMUSG00000098557	Kctd12	7.6237	7.28242	6.08467	12.1164	12.1577	12.8829	0.8239	BTB/POZ domain	Function unknown	BTB/POZ domain-containing protein KCTD12
ENSMUSG00000037386	Rims2	0.260419	0.246115	0.230416	0.286936	0.475824	0.541336	0.8234	C2 domain	Function unknown	regulating synaptic membrane exocytosis protein 2 isoform c
ENSMUSG00000047880	Cxcr5	0	0.018885	0	0	0	0.033396	0.8224	7 transmembrane receptor (rhodopsin family)	Intracellular trafficking, secretion, and vesicular transport	C-X-C chemokine receptor type 5
ENSMUSG00000022674	Ube2v2	7.83002	14.8841	6.31044	31.8253	11.638	7.81571	0.8211	Ubiquitin-conjugating enzyme	Posttranslational modification, protein turnover, chaperones	ubiquitin-conjugating enzyme E2 variant 2 isoform 1
ENSMUSG00000071691	Gm960	0.071215	0.089621	0.029006	0.117061	0.153623	0.06451	0.8202	Domain of unknown function (DUF4554)	Function unknown	type 2 DNA topoisomerase 6 subunit B-like
ENSMUSG00000002633	Shh	0.462931	0.214629	0.289347	0.430905	0.703562	0.571281	0.819	Hedgehog amino-terminal signalling domain	Posttranslational modification, protein turnover, chaperones	sonic hedgehog protein precursor
ENSMUSG00000029334	Prkg2	3.22823	3.86787	3.90417	6.06161	6.54613	6.76952	0.8168	Protein kinase domain	Signal transduction mechanisms	cGMP-dependent protein kinase 2
ENSMUSG00000023043	Krt18	12.8932	12.6914	12.6339	22.8356	21.5297	22.9225	0.8161	Intermediate filament protein	Function unknown	keratin, type I cytoskeletal 18
ENSMUSG00000031111	Igsf1	0.032797	0.090203	0.100404	0.063631	0.182568	0.146851	0.8151	Immunoglobulin domain	Intracellular trafficking, secretion, and vesicular transport	immunoglobulin superfamily member 1 isoform long precursor
ENSMUSG00000026073	Il1r2	0.205738	0	0.088069	0.196888	0.085881	0.23414	0.815	Immunoglobulin domain	Intracellular trafficking, secretion, and vesicular transport	interleukin-1 receptor type 2 isoform 1 precursor
ENSMUSG00000025318	Jph3	0.086361	0.057825	0.061228	0.131796	0.130728	0.098216	0.8124	MORN repeat	Function unknown	unnamed protein product
ENSMUSG00000049593	Lce1h	0.66471	0.444484	0.734623	0.864871	1.06897	1.30385	0.8123	Late cornified envelope	--	late cornified envelope 1H
ENSMUSG00000027107	Chrna1	0.390977	0.292756	0.398709	0.584801	0.559898	0.755851	0.8121	Neurotransmitter-gated ion-channel ligand binding domain	Intracellular trafficking, secretion, and vesicular transport	acetylcholine receptor subunit alpha precursor
ENSMUSG00000019960	Dusp6	25.8455	26.6102	22.9163	44.2503	45.4303	42.6484	0.812	Dual specificity phosphatase, catalytic domain	Signal transduction mechanisms	dual specificity protein phosphatase 6
ENSMUSG00000027612	Mmp24	0.021952	0.05831	0.033148	0.075317	0.057816	0.065945	0.8118	Matrixin	Posttranslational modification, protein turnover, chaperones	matrix metalloproteinase-24 preproprotein
ENSMUSG00000047501	Cldn4	1.0957	1.16251	1.26088	2.01411	2.22766	1.92633	0.8096	PMP-22/EMP/MP20/Claudin family	Intracellular trafficking, secretion, and vesicular transport	claudin-4
ENSMUSG00000029019	Nppb	0.803182	0.546337	0.8216	1.19999	1.56271	1.04217	0.8094	Atrial natriuretic peptide	Posttranslational modification, protein turnover, chaperones	natriuretic peptides B isoform 1 preproprotein
ENSMUSG00000056174	Col8a2	0.419774	0.347441	0.513231	0.736734	0.682094	0.822644	0.8078	Collagen triple helix repeat (20 copies)	Posttranslational modification, protein turnover, chaperones	collagen alpha-2(VIII) chain precursor
ENSMUSG00000023106	Denr	19.7937	18.7615	21.3216	35.0387	37.2017	32.5686	0.8077	Translation initiation factor SUI1	Translation, ribosomal structure and biogenesis	density-regulated protein
ENSMUSG00000022868	Ahsg	0.066042	0	0.064469	0.032719	0.036334	0.159314	0.8072	Cystatin domain	Posttranslational modification, protein turnover, chaperones	alpha-2-HS-glycoprotein isoform 1 precursor
ENSMUSG00000044206	Vsig4	0.068108	0.071286	0	0.080597	0.070727	0.092562	0.807	Immunoglobulin V-set domain	Intracellular trafficking, secretion, and vesicular transport	V-set and immunoglobulin domain-containing protein 4 precursor
ENSMUSG00000059256	Gzmd	0.246525	0.110563	0.122282	0.242647	0.455591	0.140474	0.807	Trypsin	Posttranslational modification, protein turnover, chaperones	granzyme D precursor
ENSMUSG00000033182	Kbtbd12	0.010501	0.010661	0.011345	0.040494	0.006018	0.010292	0.8052	Kelch motif	Function unknown	kelch repeat and BTB domain-containing protein 12
ENSMUSG00000090817	Gm4450	0.084696	0.04188	0.009965	0.094973	0.071929	0.071662	0.805	3-beta hydroxysteroid dehydrogenase/isomerase family	Cell wall/membrane/envelope biogenesis	predicted gene 4450 isoform X1
ENSMUSG00000022652	Morc1	0.074469	0.089043	0.047615	0.128959	0.099665	0.139694	0.8028	Histidine kinase-, DNA gyrase B-, and HSP90-like ATPase	Function unknown	MORC family CW-type zinc finger protein 1
ENSMUSG00000037542	Aldh8a1	0.021587	0	0.050275	0	0.09354	0.031736	0.8018	Aldehyde dehydrogenase family	Energy production and conversion	2-aminomuconic semialdehyde dehydrogenase
ENSMUSG00000023978	Prph2	0	0	0.011371	0	0.019822	0	0.8017	Tetraspanin family	Function unknown	peripherin-2
ENSMUSG00000109033	Olfr1315-ps1	0.007664	0.087852	0.021802	0.105752	0.085255	0.013387	0.8009	Olfactory receptor	--	olfactory receptor 1316
ENSMUSG00000028640	Tfap2c	0.040842	0.094874	0.034089	0.11983	0.098373	0.077602	0.8008	Transcription factor AP-2	Transcription	transcription factor AP-2 gamma isoform 2
ENSMUSG00000027995	Tlr2	1.24281	1.17604	1.40425	2.1412	2.334	2.18261	0.8003	Leucine rich repeat	Function unknown	toll-like receptor 2 isoform X1
ENSMUSG00000040759	Cmtm5	0	0.047681	0.053699	0.105226	0.071201	0	0.7993	--	Function unknown	CKLF-like MARVEL transmembrane domain-containing protein 5 isoform 2
ENSMUSG00000002983	Relb	6.22069	5.65354	4.74685	9.03027	10.0287	9.86157	0.7991	RelB transactivation domain	Transcription	transcription factor RelB isoform 1
ENSMUSG00000041616	Nppa	0.376217	0.214172	0.18353	0.431244	0.480568	0.433371	0.7975	Atrial natriuretic peptide	Transcription	natriuretic peptides A preproprotein
ENSMUSG00000024424	Ttc39c	3.78904	3.67661	4.33076	6.72628	7.19279	6.5707	0.7966	Protein of unknown function (DUF3808)	Function unknown	tetratricopeptide repeat protein 39C
ENSMUSG00000039137	Whrn	3.7462	3.57434	3.32543	6.76463	5.73737	5.98667	0.7963	PDZ domain	Posttranslational modification, protein turnover, chaperones	whirlin isoform 2
ENSMUSG00000021933	Gucy1b2	0	0	0.061634	0.042644	0.038905	0.025446	0.7957	Adenylate and Guanylate cyclase catalytic domain	Signal transduction mechanisms	guanylate cyclase soluble subunit beta-2 isoform 1
ENSMUSG00000074595	Wfdc6a	0	0.066647	0	0	0	0.115577	0.7942	Kunitz/Bovine pancreatic trypsin inhibitor domain	Posttranslational modification, protein turnover, chaperones	WAP four-disulfide core domain protein 6A isoform 1 precursor
ENSMUSG00000092243	Gm7030	0	0	0.093981	0.06347	0.052001	0.047231	0.7918	Class I Histocompatibility antigen, domains alpha 1 and 2	--	predicted gene 7030 precursor
ENSMUSG00000029711	Epo	0	0	0.007357	0.005311	0.000491	0.006932	0.7915	Erythropoietin/thrombopoietin	Posttranslational modification, protein turnover, chaperones	erythropoietin isoform 1 precursor
ENSMUSG00000054169	Ceacam10	0.13091	0.099639	0.122694	0.1002	0.149831	0.361083	0.7908	Immunoglobulin V-set domain	--	carcinoembryonic antigen-related cell adhesion molecule 10 isoform 1 precursor
ENSMUSG00000017002	Slpi	0.616804	0.242722	0.461936	0.545703	1.04779	0.692361	0.7906	WAP-type (Whey Acidic Protein) 'four-disulfide core'	Posttranslational modification, protein turnover, chaperones	antileukoproteinase precursor
ENSMUSG00000003206	Ebi3	0.182131	0.112017	0.249591	0.294027	0.15501	0.490091	0.7884	Fibronectin type III domain	Posttranslational modification, protein turnover, chaperones	interleukin-27 subunit beta precursor
ENSMUSG00000093938	Evi2b	0.223785	0.269373	0.282542	0	0.670914	0.668508	0.788	--	Function unknown	protein EVI2B precursor
ENSMUSG00000003279	Dlgap1	0.232506	0.146781	0.26252	0.373846	0.31545	0.418755	0.7878	Guanylate-kinase-associated protein (GKAP) protein	Function unknown	disks large-associated protein 1 isoform 6
ENSMUSG00000046854	Pip5kl1	0.061537	0.053289	0	0.06863	0.082856	0.046711	0.7875	Phosphatidylinositol-4-phosphate 5-Kinase	Signal transduction mechanisms	unnamed protein product
ENSMUSG00000044957	Pp2d1	0.017816	0.059539	0.058972	0.140489	0.075448	0.019327	0.7872	Protein phosphatase 2C	Signal transduction mechanisms	protein phosphatase 2C-like domain-containing protein 1
ENSMUSG00000040514	Tex47	0	0	0.014427	0	0	0.024884	0.7864	--	Function unknown	RIKEN cDNA 4921511H03, isoform CRA_b, partial
ENSMUSG00000028655	Mfsd2a	8.25646	7.4035	7.44148	13.7661	13.4299	12.6111	0.785	MFS/sugar transport protein	Carbohydrate transport and metabolism	sodium-dependent lysophosphatidylcholine symporter 1
ENSMUSG00000032860	P2ry2	2.78432	1.99591	2.28206	3.72492	3.91026	4.53231	0.7848	7 transmembrane receptor (rhodopsin family)	Intracellular trafficking, secretion, and vesicular transport	P2Y purinoceptor 2
ENSMUSG00000050069	Grem2	23.5196	23.2591	22.1302	40.1715	38.7316	39.632	0.7826	DAN domain	Posttranslational modification, protein turnover, chaperones	gremlin-2 precursor
ENSMUSG00000032766	Gng11	36.0245	35.8267	36.3252	60.4749	59.5705	65.9131	0.7816	GGL domain	Signal transduction mechanisms	PREDICTED: guanine nucleotide-binding protein G(I)/G(S)/G(O) subunit gamma-11 [Jaculus jaculus]
ENSMUSG00000057337	Chst3	0.26378	0.312089	0.224643	0.424348	0.512571	0.438988	0.7814	Sulfotransferase domain	Intracellular trafficking, secretion, and vesicular transport	carbohydrate sulfotransferase 3
ENSMUSG00000067006	Serpinb5	0.120575	0.060237	0.064094	0.131701	0.148074	0.140831	0.7802	Serpin (serine protease inhibitor)	Posttranslational modification, protein turnover, chaperones	serpin B5 isoform a
ENSMUSG00000021898	Asb14	0.055261	0.110737	0.072067	0.122316	0.199265	0.087074	0.7795	Ankyrin repeats (3 copies)	Function unknown	ankyrin repeat and SOCS box protein 14 isoform X1
ENSMUSG00000029361	Nos1	0	0.0053	0.010011	0.011439	0.005398	0.009427	0.7785	Nitric oxide synthase, oxygenase domain	Inorganic ion transport and metabolism	nitric oxide synthase, brain
ENSMUSG00000023902	Zscan10	0.045126	0	0.011284	0.06256	0.019715	0.01429	0.7755	Zinc finger, C2H2 type	Function unknown	zinc finger and SCAN domain-containing protein 10 isoform 1
ENSMUSG00000028591	Pramef12	0.087553	0.149592	0.169298	0.264346	0.289384	0.141763	0.775	--	Function unknown	PRAME family member 12
ENSMUSG00000063851	Rnf183	0.155703	0.295978	0.238882	0.299414	0.587504	0.294432	0.7746	Ring finger domain	Function unknown	E3 ubiquitin-protein ligase RNF183
ENSMUSG00000020023	Tmcc3	13.3577	13.7942	12.3458	22.9685	21.8138	22.7809	0.7745	Predicted transmembrane and coiled-coil 2 protein	Function unknown	transmembrane and coiled-coil domain protein 3 isoform a
ENSMUSG00000024427	Spry4	6.76131	6.87154	6.47614	11.3745	11.8153	11.2073	0.7744	Sprouty protein (Spry)	Intracellular trafficking, secretion, and vesicular transport	protein sprouty homolog 4
ENSMUSG00000049719	Prss46	0.87826	0.803108	0.60379	1.06761	1.37004	1.46987	0.774	Trypsin	Posttranslational modification, protein turnover, chaperones	serine protease 46
ENSMUSG00000071452	Gm11397	0	0.012795	0	0	0.021868	0	0.7732	Serpin (serine protease inhibitor)	Posttranslational modification, protein turnover, chaperones	serine (or cysteine) peptidase inhibitor, clade B, member 9h
ENSMUSG00000003665	Has1	0.633213	0.421263	0.464869	0.797294	0.787944	1.01025	0.7726	Glycosyltransferase like family 2	Cell wall/membrane/envelope biogenesis	hyaluronan synthase 1
ENSMUSG00000052293	Taf9	3.22812	3.29994	3.11098	5.47799	6.00602	4.97379	0.7718	Transcription initiation factor IID, 31kD subunit	Transcription	transcription initiation factor TFIID subunit 9
ENSMUSG00000026786	Apbb1ip	14.1142	12.4184	12.5427	22.0777	22.0186	22.6102	0.7716	Ras association (RalGDS/AF-6) domain	Signal transduction mechanisms	amyloid beta A4 precursor protein-binding family B member 1-interacting protein
ENSMUSG00000021922	Itih4	0	0.015194	0.005279	0	0.034926	0	0.7706	Vault protein inter-alpha-trypsin domain	Function unknown	inter alpha-trypsin inhibitor, heavy chain 4 isoform 1 precursor
ENSMUSG00000029174	Tbc1d1	20.052	21.3758	18.3375	33.1418	34.4782	34.2991	0.77	Rab-GTPase-TBC domain	Function unknown	TBC1 domain family member 1 isoform 3
ENSMUSG00000064127	Med14	9.54523	9.19202	7.58905	14.6829	15.1915	15.0035	0.7695	Mediator complex subunit MED14	Transcription	mediator of RNA polymerase II transcription subunit 14 isoform a
ENSMUSG00000025481	Urah	0.230914	0	0.038579	0.064948	0.066237	0.328211	0.7695	HIUase/Transthyretin family	Function unknown	5-hydroxyisourate hydrolase isoform 1
ENSMUSG00000094932	Gm2007	2.10848	0.679396	1.36748	0.569686	1.3682	5.14396	0.7692	Zinc-finger double domain	Function unknown	uncharacterized protein LOC100043403
ENSMUSG00000094626	Tmem121b	0.010015	0	0.021527	0.011872	0.022223	0.019632	0.7684	CECR6/TMEM121 family	Function unknown	transmembrane protein 121B
ENSMUSG00000069265	Hist1h3a	0.113847	0.104988	0.172654	0.311749	0.198193	0.156668	0.7679	Core histone H2A/H2B/H3/H4	Chromatin structure and dynamics	uncharacterized protein LOC116082629 [Mastomys coucha]
ENSMUSG00000031972	Acta1	67.1269	71.7944	62.7863	114.874	114.535	113.872	0.7671	Actin	Cytoskeleton	actin, alpha skeletal muscle [Cricetulus griseus]
ENSMUSG00000078937	Cpt1b	0.160538	0.544553	0.507407	0.955499	0.302899	0.804117	0.7664	Choline/Carnitine o-acyltransferase	Function unknown	carnitine O-palmitoyltransferase 1, muscle isoform
ENSMUSG00000026069	Il1rl1	24.3281	24.7128	21.0582	42.7246	37.6003	38.8689	0.7658	TIR domain	Intracellular trafficking, secretion, and vesicular transport	interleukin-1 receptor-like 1 isoform a precursor
ENSMUSG00000031772	Cntnap4	0.108334	0.047047	0.089876	0.151001	0.117205	0.148759	0.7656	Laminin G domain	Function unknown	contactin-associated protein-like 4 precursor
ENSMUSG00000005045	Chd5	0.175729	0.198675	0.17966	0.266228	0.380088	0.295653	0.7656	CHDCT2 (NUC038) domain	Replication, recombination and repair	chromodomain-helicase-DNA-binding protein 5 isoform 1
ENSMUSG00000062818	Vmn1r51	0	0.01219	0.009093	0.029874	0.006271	0	0.7641	Vomeronasal organ pheromone receptor family, V1R	Intracellular trafficking, secretion, and vesicular transport	vomeronasal type-1 receptor 51
ENSMUSG00000047369	Dnah14	0.013673	0.004251	0	0	0.019605	0.01083	0.7638	Hydrolytic ATP binding site of dynein motor region	Cytoskeleton	dynein heavy chain 14, axonemal
ENSMUSG00000053121	Gm5129	0	0	0.003713	0	0	0.006304	0.7637	--	--	unnamed protein product, partial
ENSMUSG00000021549	Rasa1	32.0795	32.9413	26.2319	51.9102	50.6795	52.3159	0.7635	SH2 domain	Function unknown	ras GTPase-activating protein 1
ENSMUSG00000087247	Alkal1	0.743617	0.566998	0.574362	1.01614	0.790552	1.3919	0.7629	FAM150 family	Function unknown	ALK and LTK ligand 1 precursor
ENSMUSG00000024743	Syt7	0.070643	0.112658	0.148405	0.123397	0.18501	0.252787	0.7586	C2 domain	Function unknown	synaptotagmin-7 isoform gamma
ENSMUSG00000042751	Nmnat2	1.15003	1.23176	1.20103	2.22184	1.87465	1.96414	0.7584	Cytidylyltransferase-like	Coenzyme transport and metabolism	nicotinamide/nicotinic acid mononucleotide adenylyltransferase 2
ENSMUSG00000036872	Abcc12	0.03243	0.033165	0.039348	0.09778	0.041175	0.038394	0.757	ABC transporter	Defense mechanisms	unnamed protein product
ENSMUSG00000111692	Gm49373	0.659089	0.612188	0.186738	1.27784	0.587514	0.596389	0.7557	2Fe-2S iron-sulfur cluster binding domain	Transcription	ferredoxin-2, mitochondrial [Mastomys coucha]
ENSMUSG00000025380	Fscn2	0.126966	0	0.070438	0.075249	0.149408	0.108534	0.7552	Fascin domain	Posttranslational modification, protein turnover, chaperones	fascin-2
ENSMUSG00000014599	Csf1	149.374	158.686	150.941	255.803	260.393	257.522	0.7533	Macrophage colony stimulating factor-1 (CSF-1)	Intracellular trafficking, secretion, and vesicular transport	macrophage colony-stimulating factor 1 isoform 1 precursor
ENSMUSG00000021207	Akr1c21	0	0.073646	0	0	0.060674	0.063457	0.7532	Aldo/keto reductase family	Function unknown	aldo-keto reductase family 1 member C21
ENSMUSG00000061878	Sphk1	26.0544	26.0362	24.6201	43.4732	43.4423	42.3437	0.7528	Diacylglycerol kinase catalytic domain	Lipid transport and metabolism	sphingosine kinase 1 isoform 2
ENSMUSG00000040340	Tex45	0	0	0.044125	0	0.07431	0	0.752	Domain of unknown function (DUF4601)	Function unknown	testis-expressed protein 45
ENSMUSG00000027660	Skil	17.836	18.1409	14.9073	28.2768	26.7308	30.6805	0.7519	SKI/SNO/DAC family	Function unknown	ski-like protein isoform a
ENSMUSG00000028417	Tal2	0.031843	0.018058	0.014037	0.038912	0.034458	0.034265	0.7514	Helix-loop-helix DNA-binding domain	Transcription	T-cell acute lymphocytic leukemia protein 2 homolog
ENSMUSG00000071722	Spin4	1.11974	1.07945	0.774329	1.6817	1.80022	1.51934	0.7501	Spin/Ssty Family	Intracellular trafficking, secretion, and vesicular transport	spindlin-4
ENSMUSG00000044322	Dsc1	0.011938	0	0	0	0.020067	0	0.7493	Cadherin domain	Intracellular trafficking, secretion, and vesicular transport	desmocollin-1 isoform 1 preproprotein
ENSMUSG00000021733	Slc4a7	7.68655	7.47768	6.04289	11.7954	11.8269	12.0247	0.7492	HCO3- transporter family	Intracellular trafficking, secretion, and vesicular transport	sodium bicarbonate cotransporter 3 isoform 11
ENSMUSG00000043289	Mei4	0.75772	0.572142	0.549119	1.40752	0.798438	0.94753	0.747	Meiosis-specific protein Mei4	Function unknown	meiosis-specific protein MEI4 isoform 1
ENSMUSG00000032911	Cspg4	10.9514	11.2307	10.7383	17.9403	19.4722	17.8354	0.7469	Cadherin-like	Function unknown	chondroitin sulfate proteoglycan 4 precursor
ENSMUSG00000028294	Cfap206	0.039444	0.047615	0	0	0.042093	0.103916	0.746	Domain of unknown function	Function unknown	cilia- and flagella-associated protein 206 isoform 1
ENSMUSG00000022683	Pla2g10	0	0	0.060132	0	0	0.100761	0.7447	Phospholipase A2	Lipid transport and metabolism	group 10 secretory phospholipase A2 isoform 1 preproprotein
ENSMUSG00000044626	Liph	0.092774	0.098303	0.052195	0.120627	0.131455	0.155497	0.7445	Lipase	Posttranslational modification, protein turnover, chaperones	lipase member H isoform 1 precursor
ENSMUSG00000022952	Runx1	6.88193	7.20328	6.39682	11.9763	10.5767	11.7585	0.7443	Runt domain	Transcription	runt-related transcription factor 1 isoform 1
ENSMUSG00000051747	Ttn	0.009285	0.007186	0.007776	0.0172	0.010482	0.012915	0.7436	Immunoglobulin I-set domain	Function unknown	RecName: Full=Titin; AltName: Full=Connectin
ENSMUSG00000036964	Trim17	3.24999	0.273659	0.267967	0.331868	3.11847	2.89455	0.7428	RING-type zinc-finger	Function unknown	E3 ubiquitin-protein ligase TRIM17
ENSMUSG00000040140	Tdrd6	0.007438	0	0.01087	0.011628	0.018993	0	0.742	Tudor domain	Function unknown	tudor domain-containing protein 6 isoform 2
ENSMUSG00000049420	Tmem200a	12.4551	13.387	11.9176	22.6516	20.0119	20.475	0.7417	Uncharacterised conserved protein (DUF2371)	Function unknown	transmembrane protein 200A
ENSMUSG00000040543	Pitpnm3	0.028567	0.034277	0.091485	0.101351	0.060693	0.095734	0.7401	DDHD domain	Function unknown	membrane-associated phosphatidylinositol transfer protein 3 isoform 1
ENSMUSG00000020407	Upp1	1.06318	1.22406	1.11784	2.19238	1.80656	1.68687	0.7397	Phosphorylase superfamily	Nucleotide transport and metabolism	uridine phosphorylase 1
ENSMUSG00000058145	Adamts17	0.054986	0.053259	0.091582	0.113577	0.085351	0.134596	0.739	Thrombospondin type 1 domain	Posttranslational modification, protein turnover, chaperones	A disintegrin and metalloproteinase with thrombospondin motifs 17 precursor
ENSMUSG00000026463	Atp2b4	2.5393	2.89896	2.64182	4.19646	4.45467	4.82897	0.7384	Cation transporting ATPase, C-terminus	Inorganic ion transport and metabolism	plasma membrane calcium-transporting ATPase 4 isoform b
ENSMUSG00000035356	Nfkbiz	10.1586	10.7017	9.62794	16.3947	17.5168	16.9263	0.7376	Ankyrin repeats (3 copies)	Function unknown	NF-kappa-B inhibitor zeta isoform a
ENSMUSG00000028351	Brinp1	2.08584	2.05278	1.72797	2.95563	3.258	3.56507	0.7371	BMP/retinoic acid-inducible neural-specific protein	Posttranslational modification, protein turnover, chaperones	BMP/retinoic acid-inducible neural-specific protein 1 precursor
ENSMUSG00000024936	Kcnk7	0	0.102795	0.229054	0.206352	0.091378	0.254845	0.7356	Ion channel	Inorganic ion transport and metabolism	potassium channel subfamily K member 7 precursor
ENSMUSG00000026514	Cnih3	0.053067	0	0.050698	0.04297	0.095177	0.034633	0.7356	Cornichon protein	Intracellular trafficking, secretion, and vesicular transport	protein cornichon homolog 3 isoform 2
ENSMUSG00000030873	Scnn1b	0	0	0.029132	0	0	0.048452	0.734	Amiloride-sensitive sodium channel	Function unknown	unnamed protein product
ENSMUSG00000052837	Junb	22.8685	21.6021	25.0659	38.7679	39.9652	36.9046	0.7338	Jun-like transcription factor	Transcription	transcription factor jun-B
ENSMUSG00000026764	Kif5c	1.75809	1.73763	1.4835	2.83608	2.8339	2.60623	0.733	Kinesin motor domain	Cytoskeleton	mKIAA0531 protein, partial
ENSMUSG00000024798	Htr7	0.044824	0	0.055534	0.10382	0	0.062901	0.7323	7 transmembrane receptor (rhodopsin family)	Intracellular trafficking, secretion, and vesicular transport	5-hydroxytryptamine receptor 7 isoform 2
ENSMUSG00000020422	Tns3	24.5232	25.854	24.7071	41.3052	41.6378	41.547	0.7294	Phosphotyrosine-binding domain	Signal transduction mechanisms	tensin-3 isoform X2
ENSMUSG00000000402	Egfl6	0.018035	0.019042	0	0.061423	0	0	0.7283	Calcium-binding EGF domain	Intracellular trafficking, secretion, and vesicular transport	epidermal growth factor-like protein 6 precursor
ENSMUSG00000010841	Cfap97d1	0.118705	0.066034	0	0.113135	0.043892	0.148833	0.7274	KIAA1430 homologue	Function unknown	uncharacterized protein CFAP97D1
ENSMUSG00000003418	St8sia6	0.031111	0.065015	0.032444	0.087689	0.050071	0.075098	0.7273	Glycosyltransferase family 29 (sialyltransferase)	Function unknown	unnamed protein product
ENSMUSG00000028976	Slc2a5	0.065937	0	0.141034	0.091214	0.109827	0.141607	0.7273	Sugar (and other) transporter	Carbohydrate transport and metabolism	solute carrier family 2, facilitated glucose transporter member 5
ENSMUSG00000070471	Erich6	0.111971	0	0.037555	0.040379	0.111122	0.096024	0.7272	FAM194 protein	Function unknown	glutamate-rich protein 6
ENSMUSG00000043753	Dmrta1	0.022994	0.01973	0.037896	0.085028	0.026795	0.021599	0.7268	DM DNA binding domain	Transcription	doublesex- and mab-3-related transcription factor A1
ENSMUSG00000071047	Ces1a	0	0.077016	0	0.086316	0.023276	0.017862	0.7267	Carboxylesterase family	Lipid transport and metabolism	carboxylesterase 1-like precursor
ENSMUSG00000030827	Fgf21	0.352451	0.522128	0.425945	0.713377	0.76657	0.672268	0.7267	Fibroblast growth factor	Signal transduction mechanisms	fibroblast growth factor 21 precursor
ENSMUSG00000021730	Hcn1	0.132997	0.148782	0.109234	0.212667	0.173814	0.260551	0.7266	Ion transport protein N-terminal	Intracellular trafficking, secretion, and vesicular transport	hyperpolarization-activated, cyclic nucleotide-gated K+ 1, partial
ENSMUSG00000031843	Mphosph6	11.0341	9.43183	10.8357	18.0952	16.0934	17.6056	0.7266	M-phase phosphoprotein 6	Function unknown	M-phase phosphoprotein 6 isoform 1
ENSMUSG00000044071	Fam19a2	0.062242	0.060109	0.062624	0.09082	0.104897	0.110286	0.7262	TAFA family	Function unknown	chemokine-like protein TAFA-2 isoform 1
ENSMUSG00000071679	Rtl4	0.007859	0.094065	0.028941	0.051079	0.065055	0.100228	0.7254	--	Function unknown	retrotransposon Gag-like protein 4
ENSMUSG00000036040	Adamtsl2	0.346187	0.313421	0.465828	0.510022	0.713464	0.635144	0.7238	Thrombospondin type 1 domain	Posttranslational modification, protein turnover, chaperones	ADAMTS-like 2, isoform CRA_b, partial
ENSMUSG00000025880	Smad7	7.39246	7.53352	7.55073	12.2127	13.0658	11.8128	0.7227	MH2 domain	Transcription	mothers against decapentaplegic homolog 7
ENSMUSG00000022514	Il1rap	10.6891	11.3252	9.04076	17.2727	17.3136	16.6506	0.7224	TIR domain	Intracellular trafficking, secretion, and vesicular transport	interleukin 1 receptor accessory protein, isoform CRA_c, partial
ENSMUSG00000028634	Hivep3	0.413202	0.412176	0.388206	0.698768	0.650261	0.652549	0.7219	Zinc finger, C2H2 type	Function unknown	transcription factor HIVEP3
ENSMUSG00000040152	Thbs1	654.04	664.537	579.337	1026.59	1054.5	1045.24	0.7201	Thrombospondin C-terminal region	Posttranslational modification, protein turnover, chaperones	thrombospondin-1 isoform 1 precursor
ENSMUSG00000024388	Myo7b	0.008814	0.010007	0.019442	0.026133	0	0.036887	0.7199	Myosin head (motor domain)	Cytoskeleton	unconventional myosin-VIIb
ENSMUSG00000028195	Cyr61	270.466	273.718	265.083	440.452	448.78	443.332	0.7195	CCN3 Nov like TSP1 domain	Posttranslational modification, protein turnover, chaperones	CCN family member 1 precursor
ENSMUSG00000030669	Calca	0.697214	0.318347	0.903864	1.20407	0.770627	1.18208	0.7178	Calcitonin / CGRP / IAPP family	Posttranslational modification, protein turnover, chaperones	calcitonin gene-related peptide 1 isoform Cgrp preproprotein
ENSMUSG00000055333	Fat2	0.007329	0	0.012898	0.009775	0.007498	0.015977	0.7171	Cadherin domain	Function unknown	protocadherin Fat 2 precursor
ENSMUSG00000000794	Kcnn3	0.257543	0.310384	0.193909	0.497664	0.529366	0.22439	0.716	Calcium-activated SK potassium channel	Intracellular trafficking, secretion, and vesicular transport	small conductance calcium-activated potassium channel protein 3
ENSMUSG00000035775	Krt20	5.99453	5.78101	6.47346	9.0868	10.1407	10.7407	0.7156	Intermediate filament protein	Cytoskeleton	keratin, type I cytoskeletal 20
ENSMUSG00000028793	Rnf19b	31.7516	32.9967	31.819	55.1849	54.1962	49.0677	0.7144	IBR domain, a half RING-finger domain	Posttranslational modification, protein turnover, chaperones	E3 ubiquitin-protein ligase RNF19B isoform 2
ENSMUSG00000089992	G6pd2	0	0	0.013498	0.012309	0	0.009838	0.7144	Glucose-6-phosphate dehydrogenase, C-terminal domain	Carbohydrate transport and metabolism	glucose-6-phosphate 1-dehydrogenase 2
ENSMUSG00000032561	Acpp	2.90221	2.52101	2.44636	4.18829	4.57202	4.15064	0.7142	Histidine phosphatase superfamily (branch 2)	Function unknown	prostatic acid phosphatase isoform 1 precursor
ENSMUSG00000035179	Ppp1r32	0.096438	0.049358	0	0	0.138559	0.100583	0.7139	Protein phosphatase 1 regulatory subunit 32	Signal transduction mechanisms	protein phosphatase 1 regulatory subunit 32
ENSMUSG00000024261	Syt4	0.087916	0.026136	0.040217	0.055398	0.123282	0.074213	0.7131	C2 domain	Function unknown	mKIAA1342 protein, partial
ENSMUSG00000028019	Pdgfc	21.5964	20.279	18.4517	29.9388	34.6971	34.2543	0.713	CUB domain	RNA processing and modification	platelet-derived growth factor C isoform 1 precursor
ENSMUSG00000035104	Eva1a	4.18783	3.71012	3.42263	6.30504	6.19923	6.04822	0.7127	FAM176 family	Function unknown	protein eva-1 homolog A
ENSMUSG00000072662	Mansc4	0.043347	0.112344	0.070018	0.09985	0.197711	0.072222	0.7122	MANEC domain	Intracellular trafficking, secretion, and vesicular transport	MANSC domain-containing protein 4 precursor
ENSMUSG00000031971	Ccsap	2.4442	2.45616	1.96606	4.07032	3.90001	3.27815	0.7121	Centriole, cilia and spindle-associated	Function unknown	centriole, cilia and spindle-associated protein
ENSMUSG00000099032	Tcf24	0.419118	0.348297	0.422042	0.888116	0.553038	0.504522	0.71	Helix-loop-helix DNA-binding domain	Transcription	transcription factor 24
ENSMUSG00000004891	Nes	31.5512	30.6996	32.5108	51.5184	52.1545	51.1919	0.7086	Intermediate filament protein	Function unknown	nestin
ENSMUSG00000026840	Lamc3	0.015394	0.057099	0.026755	0.04785	0.059727	0.05449	0.7075	Laminin EGF domain	Function unknown	laminin subunit gamma-3 precursor
ENSMUSG00000105096	Gbp10	0.029581	0.053405	0.039421	0.056686	0.124579	0.018609	0.7074	Guanylate-binding protein, C-terminal domain	Function unknown	guanylate-binding protein 10
ENSMUSG00000027233	Patl2	0	0	0.023816	0.024857	0	0.014007	0.7065	Topoisomerase II-associated protein PAT1	Function unknown	protein PAT1 homolog 2
ENSMUSG00000051401	Kctd16	0.441624	0.115977	0.286778	0.48234	0.382011	0.513489	0.7064	BTB/POZ domain	Function unknown	BTB/POZ domain-containing protein KCTD16
ENSMUSG00000041323	Ak7	0.062891	0	0.051764	0.027854	0.058075	0.10112	0.7061	Dpy-30 motif	Nucleotide transport and metabolism	adenylate kinase 7
ENSMUSG00000030209	Grin2b	0.00604	0.004452	0.012711	0.019992	0.00795	0.009906	0.7059	N-methyl D-aspartate receptor 2B3 C-terminus	Intracellular trafficking, secretion, and vesicular transport	glutamate receptor ionotropic, NMDA 2B precursor
ENSMUSG00000058006	Mdn1	6.26396	6.14435	5.53688	9.73374	9.85201	9.65767	0.7045	AAA domain (dynein-related subfamily)	Function unknown	midasin isoform X1
ENSMUSG00000103711	Tstd1	0.53145	0.301792	0.244925	0.167597	0.206691	1.38024	0.7025	Rhodanese-like domain	Inorganic ion transport and metabolism	thiosulfate:glutathione sulfurtransferase
ENSMUSG00000058152	Chsy3	1.09127	0.944046	1.14328	1.82601	1.71825	1.62678	0.7021	Chondroitin N-acetylgalactosaminyltransferase	Function unknown	chondroitin sulfate synthase 3
ENSMUSG00000046733	Gprc5a	8.30588	8.26834	8.39335	13.5199	13.2704	13.8183	0.7017	7 transmembrane sweet-taste receptor of 3 GCPR	Intracellular trafficking, secretion, and vesicular transport	retinoic acid-induced protein 3
ENSMUSG00000079402	Gm3020	0.03928	0.029468	0.02365	0.022607	0.11185	0.015659	0.7001	Takusan	--	alpha13-takusan
ENSMUSG00000022704	Qtrt2	6.25917	5.50308	5.12577	9.20286	9.27885	8.92549	0.6986	Queuine tRNA-ribosyltransferase	Translation, ribosomal structure and biogenesis	queuine tRNA-ribosyltransferase accessory subunit 2 isoform 3
ENSMUSG00000040511	Pvr	26.3635	26.0406	24.9202	43.1403	40.1212	42.2089	0.6984	Immunoglobulin V-set domain	--	poliovirus receptor precursor
ENSMUSG00000004961	Syt5	0.184101	0.233843	0.184689	0.354096	0.198191	0.425516	0.6983	C2 domain	Function unknown	synaptotagmin-5
ENSMUSG00000001985	Grik3	0.005435	0.005658	0.009249	0.012046	0	0.020951	0.6979	Receptor family ligand binding region	Intracellular trafficking, secretion, and vesicular transport	glutamate receptor ionotropic, kainate 3 precursor
ENSMUSG00000002664	Pspn	0.223937	0.380206	0.045163	0.313001	0.288229	0.451053	0.6966	Transforming growth factor beta like domain	Posttranslational modification, protein turnover, chaperones	persephin preproprotein
ENSMUSG00000049511	Htr1b	21.236	21.9643	19.9153	33.4087	33.8261	35.0305	0.6962	7 transmembrane receptor (rhodopsin family)	Intracellular trafficking, secretion, and vesicular transport	5-hydroxytryptamine receptor 1B
ENSMUSG00000053469	Tg	0.198296	0.16824	0.145866	0.286222	0.271367	0.271761	0.6947	Carboxylesterase family	Lipid transport and metabolism	thyroglobulin precursor
ENSMUSG00000048424	Ranbp3l	0	0.016237	0.013971	0	0.048855	0	0.6936	RanBP1 domain	Intracellular trafficking, secretion, and vesicular transport	ran-binding protein 3-like
ENSMUSG00000041836	Ptpre	1.84927	1.83155	1.47307	2.86749	2.75956	2.7063	0.6932	Protein-tyrosine phosphatase	Signal transduction mechanisms	receptor-type tyrosine-protein phosphatase epsilon isoform a
ENSMUSG00000028971	Cort	0.061947	0	0	0.036999	0	0.063067	0.6918	Somatostatin/Cortistatin family	Posttranslational modification, protein turnover, chaperones	cortistatin preproprotein
ENSMUSG00000059816	Shisal2a	0.170251	0.177002	0.05626	0.219322	0.282918	0.149105	0.6908	--	Function unknown	protein shisa-like-2A
ENSMUSG00000006764	Tph2	0.045373	0.040519	0.069558	0.088048	0.110434	0.052356	0.6903	Biopterin-dependent aromatic amino acid hydroxylase	Amino acid transport and metabolism	tryptophan 5-hydroxylase 2
ENSMUSG00000045509	Gpr150	0	0.025001	0.033101	0.049202	0	0.044543	0.6902	7 transmembrane receptor (rhodopsin family)	Intracellular trafficking, secretion, and vesicular transport	probable G-protein coupled receptor 150
ENSMUSG00000068745	Mybphl	0.045224	0.080001	0	0.115517	0.02584	0.060554	0.6892	Immunoglobulin I-set domain	Function unknown	myosin-binding protein H-like
ENSMUSG00000074766	Ism1	0.188217	0.233247	0.263386	0.407199	0.311099	0.385385	0.6885	AMOP domain	Posttranslational modification, protein turnover, chaperones	isthmin-1 precursor
ENSMUSG00000047414	Flrt2	47.5913	47.2344	39.8299	69.8052	72.7436	74.2472	0.6871	Leucine rich repeat	Function unknown	leucine-rich repeat transmembrane protein FLRT2 precursor
ENSMUSG00000054626	Xlr	0.040376	0.139187	0	0.118197	0.060622	0.110223	0.6868	Cor1/Xlr/Xmr conserved region	--	X-linked lymphocyte-regulated protein PM1 isoform b
ENSMUSG00000030775	Trat1	0	0.011925	0.007837	0	0.011715	0.020081	0.6861	SHP2-interacting transmembrane adaptor protein, SIT	Intracellular trafficking, secretion, and vesicular transport	T cell receptor associated transmembrane adaptor 1, isoform CRA_b, partial
ENSMUSG00000054342	Kcnn4	6.0095	6.76631	6.23487	9.78468	10.4296	10.3656	0.6858	Calcium-activated SK potassium channel	Intracellular trafficking, secretion, and vesicular transport	intermediate conductance calcium-activated potassium channel protein 4
ENSMUSG00000030117	Gdf3	0.045897	0	0.037353	0.038989	0.061292	0.033587	0.6853	Transforming growth factor beta like domain	Posttranslational modification, protein turnover, chaperones	growth/differentiation factor 3 preproprotein
ENSMUSG00000049493	Pls1	0.542115	0.603155	0.354204	0.87927	0.757561	0.772913	0.6844	Calponin homology (CH) domain	Cytoskeleton	plastin-1
ENSMUSG00000026107	Nabp1	23.3985	23.6198	20.0414	35.5279	35.6528	36.5643	0.6841	--	Function unknown	SOSS complex subunit B2 isoform b
ENSMUSG00000053560	Ier2	15.0241	13.9254	14.5606	21.7694	26.341	21.7774	0.6837	Immediate early response protein (IER)	Posttranslational modification, protein turnover, chaperones	immediate early response gene 2 protein
ENSMUSG00000041287	Sox15	0.173562	0	0.059588	0.081477	0.200577	0.092395	0.6835	HMG (high mobility group) box	Chromatin structure and dynamics	protein SOX-15
ENSMUSG00000005087	Cd44	148.501	140.529	129.178	227.099	220.482	223.92	0.6832	Extracellular link domain	Intracellular trafficking, secretion, and vesicular transport	CD44 antigen isoform a precursor
ENSMUSG00000079330	Lemd1	0.019871	0.086547	0.050262	0.033905	0.149587	0.067786	0.6815	LEM domain	Function unknown	LEM domain-containing protein 1 isoform 3
ENSMUSG00000045657	Pcdhb10	0.016306	0	0.010581	0	0.009584	0.033528	0.6812	Cadherin domain	Intracellular trafficking, secretion, and vesicular transport	protocadherin beta 10 precursor
ENSMUSG00000034634	Ly6d	0.065545	0.072112	0	0	0	0.220341	0.6787	u-PAR/Ly-6 domain	Intracellular trafficking, secretion, and vesicular transport	lymphocyte antigen 6D precursor
ENSMUSG00000058022	Adtrp	0	0.046928	0.016693	0.044616	0	0.057196	0.6783	FAR-17a/AIG1-like protein	Function unknown	androgen-dependent TFPI-regulating protein isoform 1
ENSMUSG00000067220	Cnga1	0.032047	0.034246	0.020656	0.05276	0.038906	0.047404	0.6776	Ion transport protein	Intracellular trafficking, secretion, and vesicular transport	cGMP-gated cation channel alpha-1 isoform X1
ENSMUSG00000036718	Micall2	5.34157	5.79243	5.50689	8.49546	9.7717	8.33192	0.6766	Bivalent Mical/EHBP Rab binding domain	Cytoskeleton	MICAL-like protein 2
ENSMUSG00000073375	Lrrc30	0	0	0.01943	0	0.03105	0	0.6763	Leucine rich repeat	Function unknown	RecName: Full=Leucine-rich repeat-containing protein 30
ENSMUSG00000069911	Fam196b	0.027238	0.019978	0.007713	0.040071	0.026757	0.020763	0.6732	FAM196 family	Function unknown	INSYN2B protein
ENSMUSG00000031403	Dkc1	11.3544	10.6672	10.4359	17.6012	16.4309	17.7233	0.6732	DKCLD (NUC011) domain	Translation, ribosomal structure and biogenesis	H/ACA ribonucleoprotein complex subunit DKC1 isoform 3
ENSMUSG00000070345	Hsf5	0	0.057025	0.013339	0.041723	0.012968	0.057472	0.6727	HSF-type DNA-binding	Function unknown	heat shock factor protein 5
ENSMUSG00000026836	Acvr1	21.3559	20.5738	19.7136	32.6436	33.6467	31.8865	0.6714	Protein tyrosine and serine/threonine kinase	Signal transduction mechanisms	activin receptor type-1 precursor
ENSMUSG00000021952	Xpo4	5.98683	6.07998	4.84773	7.05497	12.4533	7.40153	0.6699	--	Function unknown	exportin-4 isoform 1
ENSMUSG00000038244	Mical2	51.1006	49.9358	47.0854	78.036	80.1197	77.409	0.6693	Calponin homology (CH) domain	Cytoskeleton	microtubule associated monoxygenase, calponin and LIM domain containing 2, isoform CRA_b, partial
ENSMUSG00000026418	Tnni1	0.590405	0.210722	0.168315	0.254504	0.925579	0.360594	0.6683	Troponin	Cytoskeleton	troponin I, slow skeletal muscle isoform X1 [Mastomys coucha]
ENSMUSG00000044014	Npy5r	0.046531	0	0	0.073941	0	0	0.6682	7 transmembrane receptor (rhodopsin family)	Intracellular trafficking, secretion, and vesicular transport	neuropeptide Y receptor type 5
ENSMUSG00000009145	Dqx1	0.378604	0.301704	0.376802	0.616305	0.503194	0.558971	0.667	Helicase associated domain (HA2)	Replication, recombination and repair	ATP-dependent RNA helicase DQX1
ENSMUSG00000094648	Gm13287	0.134364	0.163641	0.128071	0.275676	0.233325	0.16741	0.6668	Interferon alpha/beta domain	Function unknown	interferon zeta-like precursor
ENSMUSG00000037408	Cnnm4	3.88507	3.81758	3.22592	5.577	5.68268	6.07863	0.6659	Cyclin M transmembrane N-terminal domain	Inorganic ion transport and metabolism	metal transporter CNNM4 precursor
ENSMUSG00000059305	Vpreb1	0.431843	0	0.206518	0.350394	0.409981	0.252074	0.6654	Immunoglobulin V-set domain	Posttranslational modification, protein turnover, chaperones	immunoglobulin iota chain precursor
ENSMUSG00000079293	Clec7a	2.03789	1.94506	1.96967	2.99516	2.85639	3.58921	0.6654	Lectin C-type domain	Function unknown	RecName: Full=C-type lectin domain family 7 member A; AltName: Full=Beta-glucan receptor; AltName: Full=C-type lectin superfamily member 12; AltName: Full=Dendritic cell-associated C-type lectin 1; Short=DC-associated C-type lectin 1; Short=Dectin-1; AltName: CD_antigen=CD369
ENSMUSG00000018920	Cxcl16	1.94471	1.69334	2.19047	2.7042	3.34021	3.19311	0.6644	--	Intracellular trafficking, secretion, and vesicular transport	C-X-C motif chemokine 16 precursor
ENSMUSG00000090713	Gm8127	0	0.012553	0.029224	0	0	0.066204	0.6642	Takusan	--	predicted gene 8127
ENSMUSG00000032259	Drd2	0.038292	0	0	0	0.021456	0.039219	0.6641	7 transmembrane receptor (rhodopsin family)	Intracellular trafficking, secretion, and vesicular transport	D(2) dopamine receptor
ENSMUSG00000043441	Gpr149	21.7936	20.4765	19.4107	32.737	33.3851	31.6067	0.664	--	Replication, recombination and repair	probable G-protein coupled receptor 149 isoform 1
ENSMUSG00000006269	Atp6v1b1	0.025777	0	0.056118	0.036332	0.059885	0.033393	0.6623	ATP synthase alpha/beta family, nucleotide-binding domain	Energy production and conversion	V-type proton ATPase subunit B, kidney isoform
ENSMUSG00000037143	Cfap61	0.056848	0.013824	0	0	0.053734	0.058098	0.6621	Domain of unknown function (DUF4821)	Function unknown	cilia- and flagella-associated protein 61 isoform 1
ENSMUSG00000047712	Ust	6.83961	6.82881	6.65019	11.0481	10.4193	10.6706	0.6615	Sulfotransferase family	Function unknown	uronyl 2-sulfotransferase
ENSMUSG00000024912	Fosl1	13.7501	12.635	12.5241	20.6484	20.6898	20.0693	0.6583	bZIP transcription factor	Transcription	fos-related antigen 1
ENSMUSG00000054582	Pabpc1l	0.271787	0.230592	0.399755	0.546646	0.418955	0.458044	0.6582	RNA recognition motif. (a.k.a. RRM, RBD, or RNP domain)	Function unknown	polyadenylate-binding protein 1-like
ENSMUSG00000031659	Adcy7	8.59166	8.86728	8.84302	13.3451	13.6296	14.512	0.6575	Adenylate and Guanylate cyclase catalytic domain	Signal transduction mechanisms	adenylate cyclase type 7
ENSMUSG00000022996	Wnt10b	0.757704	0.845277	0.649064	1.16965	1.34617	1.0359	0.6573	wnt family	Posttranslational modification, protein turnover, chaperones	protein Wnt-10b isoform X2
ENSMUSG00000042357	Gjb5	2.45725	2.40221	2.07416	3.92019	3.93885	3.07084	0.6566	Connexin	Intracellular trafficking, secretion, and vesicular transport	gap junction beta-5 protein
ENSMUSG00000020186	Csrp2	14.4241	13.3878	14.0138	21.5365	22.8594	21.5319	0.6565	LIM domain	Cytoskeleton	cysteine and glycine-rich protein 2
ENSMUSG00000071553	Cpa2	0.066988	0.026777	0.081122	0.137429	0.138196	0	0.6563	Zinc carboxypeptidase	Amino acid transport and metabolism	carboxypeptidase A2 preproprotein
ENSMUSG00000035020	Epgn	0	0.114577	0.041072	0.126774	0	0.118399	0.6555	--	Posttranslational modification, protein turnover, chaperones	epigen precursor
ENSMUSG00000062342	Serpinb9e	0.017751	0.123115	0.086745	0.143482	0.028418	0.186322	0.6543	Serpin (serine protease inhibitor)	Posttranslational modification, protein turnover, chaperones	serine (or cysteine) proteinase inhibitor, clade B, member 9e
ENSMUSG00000046179	E2f8	2.99609	3.16077	3.00496	4.81608	4.57047	5.03195	0.6542	E2F/DP family winged-helix DNA-binding domain	Transcription	transcription factor E2F8
ENSMUSG00000026686	Lmx1a	0	0.020494	0.009885	0.033504	0	0.01428	0.6535	LIM domain	Transcription	LIM homeobox transcription factor 1-alpha
ENSMUSG00000026971	Itgb6	0.020057	0.011163	0.012582	0.046145	0.022743	0	0.6533	Integrin beta chain VWA domain	Intracellular trafficking, secretion, and vesicular transport	integrin beta-6 precursor
ENSMUSG00000021411	Pxdc1	29.2208	27.056	25.1403	42.2982	44.034	41.6767	0.6528	--	Function unknown	PX domain-containing protein 1 isoform 2
ENSMUSG00000016756	Cmah	0.899885	0.770462	0.612852	1.2088	1.25646	1.12436	0.6528	Beta-lactamase superfamily domain	Lipid transport and metabolism	cytidine monophosphate-N-acetylneuraminic acid hydroxylase isoform a
ENSMUSG00000030137	Tuba8	0.120315	0.14193	0.143801	0.188337	0.261449	0.188248	0.652	Tubulin/FtsZ family, GTPase domain	Cytoskeleton	tubulin alpha-8 chain
ENSMUSG00000067215	Usp51	0.115718	0	0.083002	0.121779	0.103643	0.086741	0.6516	Ubiquitin carboxyl-terminal hydrolase	Posttranslational modification, protein turnover, chaperones	ubiquitin carboxyl-terminal hydrolase 51
ENSMUSG00000048186	Bend7	0.189375	0.102689	0.149087	0.177699	0.22925	0.286031	0.6515	BEN domain	Function unknown	BEN domain-containing protein 7 isoform 1
ENSMUSG00000029675	Eln	1.3422	1.0212	1.41407	1.90028	2.14385	1.88301	0.6499	--	Posttranslational modification, protein turnover, chaperones	elastin precursor
ENSMUSG00000022262	Dnah5	0.002952	0.005054	0	0.005409	0.007153	0	0.6499	Dynein heavy chain, N-terminal region 1	Cytoskeleton	dynein heavy chain 5, axonemal
ENSMUSG00000023951	Vegfa	41.4866	42.9995	41.1085	64.2047	66.462	66.3121	0.6493	VEGF heparin-binding domain	Transcription	vascular endothelial growth factor A isoform 2
ENSMUSG00000024785	Rcl1	12.5015	10.9258	12.0373	19.0894	18.2308	18.2864	0.6489	RNA 3'-terminal phosphate cyclase	RNA processing and modification	RNA 3'-terminal phosphate cyclase-like protein
ENSMUSG00000041180	Hectd2	3.5282	2.82935	2.68859	4.52706	4.64465	4.99833	0.6475	HECT-domain (ubiquitin-transferase)	Posttranslational modification, protein turnover, chaperones	probable E3 ubiquitin-protein ligase HECTD2 isoform 2
ENSMUSG00000041986	Elmod1	0.151569	0.180936	0.162275	0.220416	0.26322	0.290679	0.6461	ELMO/CED-12 family	Function unknown	ELMO domain-containing protein 1
ENSMUSG00000070034	Sp110	0.556448	0.564481	0.429294	0.817957	0.730066	0.877512	0.6458	HSR domain	Function unknown	sp110 nuclear body protein
ENSMUSG00000031497	Tnfsf13b	0.233535	0.279275	0.123888	0.422307	0.423728	0.149376	0.6447	TNF(Tumour Necrosis Factor) family	RNA processing and modification	tumor necrosis factor ligand superfamily member 13B isoform 1
ENSMUSG00000049676	Catsperg1	0.158779	0.07336	0.101652	0.111837	0.246086	0.163413	0.6433	Cation channel sperm-associated protein subunit gamma	Intracellular trafficking, secretion, and vesicular transport	cation channel sperm-associated protein subunit gamma 1 isoform 2 precursor
ENSMUSG00000053550	Shisa7	0.008119	0.012081	0.011411	0.01912	0.009099	0.021153	0.6433	Wnt and FGF inhibitory regulator	Function unknown	protein shisa-7 isoform 1 precursor
ENSMUSG00000079157	Fam155a	0	0.023753	0.042794	0	0.040217	0.063713	0.6432	--	Function unknown	transmembrane protein FAM155A isoform 1
ENSMUSG00000092009	Myh15	0.121478	0.132472	0.115198	0.147761	0.188856	0.239875	0.6431	Myosin head (motor domain)	Cytoskeleton	myosin-15
ENSMUSG00000049044	Rapgef4	0.597037	0.557815	0.408469	0.845976	0.75112	0.843423	0.6426	RasGEF domain	Signal transduction mechanisms	rap guanine nucleotide exchange factor 4 isoform 1
ENSMUSG00000087166	L1td1	0.032157	0	0	0.017814	0	0.032383	0.6425	L1 transposable element dsRBD-like domain	Function unknown	LINE-1 type transposase domain-containing protein 1
ENSMUSG00000029648	Flt1	7.93578	8.12894	8.00741	12.4621	12.5555	12.5582	0.6424	Protein tyrosine and serine/threonine kinase	Signal transduction mechanisms	vascular endothelial growth factor receptor 1 isoform 1 precursor
ENSMUSG00000056313	Tcim	2.9596	3.32436	3.16872	4.69004	4.54777	5.51562	0.6423	Thyroid cancer protein 1	Function unknown	transcriptional and immune response regulator
ENSMUSG00000054702	Ap1s3	0.212176	0.444523	0.203536	0.496603	0.323595	0.522253	0.6421	Clathrin adaptor complex small chain	Intracellular trafficking, secretion, and vesicular transport	AP-1 complex subunit sigma-3
ENSMUSG00000047658	Gal3st3	0.115485	0.110358	0.151125	0.116452	0.18961	0.282119	0.6418	Galactose-3-O-sulfotransferase	Intracellular trafficking, secretion, and vesicular transport	galactose-3-O-sulfotransferase 3
ENSMUSG00000096914	Galntl6	0.056383	0.011545	0.023715	0.096507	0.030374	0.0161	0.6417	Glycosyl transferase family 2	Function unknown	polypeptide N-acetylgalactosaminyltransferase-like 6 isoform X1
ENSMUSG00000000776	Polr3d	17.3377	15.8955	16.6798	26.8252	26.4395	24.6045	0.6416	RNA polymerase III RPC4	Transcription	polymerase (RNA) III (DNA directed) polypeptide D, isoform CRA_b, partial
ENSMUSG00000061972	Olfr99	0.065568	0.018631	0.109178	0.213038	0.088104	0	0.639	Olfactory receptor	--	olfactory receptor 99
ENSMUSG00000041907	Gpr45	0.064724	0	0.038986	0.055075	0.044865	0.061564	0.639	7 transmembrane receptor (rhodopsin family)	Intracellular trafficking, secretion, and vesicular transport	probable G-protein coupled receptor 45
ENSMUSG00000022012	Enox1	0.719585	1.08091	0.821954	1.54266	1.26061	1.27727	0.6378	RNA recognition motif. (a.k.a. RRM, RBD, or RNP domain)	Function unknown	ecto-NOX disulfide-thiol exchanger 1 isoform X3 [Mus caroli]
ENSMUSG00000030103	Bhlhe40	29.2468	32.0123	28.9773	47.1795	47.2717	45.9471	0.6377	Helix-loop-helix DNA-binding domain	Transcription	class E basic helix-loop-helix protein 40
ENSMUSG00000071234	Syndig1l	0	0	0.013934	0	0.021651	0	0.6358	Interferon-induced transmembrane protein	Function unknown	synapse differentiation-inducing gene protein 1-like
ENSMUSG00000041479	Syt15	0	0	0.019986	0.015955	0.015084	0	0.6351	C2 domain	Function unknown	synaptotagmin-15 isoform a
ENSMUSG00000015533	Itga2	4.22991	4.14027	3.57844	6.02189	6.37308	6.15166	0.6343	Integrin alpha	Intracellular trafficking, secretion, and vesicular transport	integrin alpha-2 precursor
ENSMUSG00000094628	Gm3252	0.171967	0.087713	0.13928	0.308939	0.224257	0.085395	0.6327	Takusan	--	alpha38-takusan isoform a
ENSMUSG00000033730	Egr3	0.719064	0.831038	0.878821	1.22175	1.29917	1.24323	0.632	Zinc-finger double domain	Function unknown	early growth response protein 3 isoform 1
ENSMUSG00000031872	Bean1	0.189484	0.294898	0.193954	0.374135	0.354156	0.32239	0.6313	--	Intracellular trafficking, secretion, and vesicular transport	protein BEAN1 isoform a
ENSMUSG00000050685	Ccdc54	0.026925	0	0	0	0.041681	0	0.6304	--	Function unknown	coiled-coil domain-containing protein 54
ENSMUSG00000026828	Galnt5	0.023084	0.02365	0.045964	0.032014	0.061137	0.050339	0.6303	Glycosyl transferase family 2	Function unknown	polypeptide N-acetylgalactosaminyltransferase 5
ENSMUSG00000049699	Ucn2	3.84156	4.67069	3.59643	5.84676	6.46774	6.42525	0.6301	Corticotropin-releasing factor family	Posttranslational modification, protein turnover, chaperones	urocortin-2 preproprotein
ENSMUSG00000036800	Fam135b	0.025289	0.016807	0.029911	0.0475	0.032569	0.031339	0.6296	Putative serine esterase (DUF676)	Function unknown	protein FAM135B
ENSMUSG00000041135	Ripk2	5.26026	6.40682	5.51034	8.97967	9.39237	8.20446	0.6296	Protein tyrosine and serine/threonine kinase	Signal transduction mechanisms	receptor (TNFRSF)-interacting serine-threonine kinase 2, isoform CRA_b, partial
ENSMUSG00000020646	Mboat2	7.34624	7.37689	6.53201	11.3714	9.86277	11.6495	0.6296	MBOAT, membrane-bound O-acyltransferase family	Lipid transport and metabolism	lysophospholipid acyltransferase 2 isoform b
ENSMUSG00000051335	Gfod1	2.03642	1.97948	1.66546	2.85666	3.08154	2.84626	0.6287	Oxidoreductase family, C-terminal alpha/beta domain	Function unknown	glucose-fructose oxidoreductase domain-containing protein 1 precursor
ENSMUSG00000034751	Mast4	17.8259	19.0107	16.1005	26.5571	28.0124	27.2499	0.6282	Domain of unknown function (DUF1908)	Signal transduction mechanisms	microtubule-associated serine/threonine-protein kinase 4
ENSMUSG00000047977	Synb	0	0.006364	0.010283	0	0.019826	0.005894	0.6276	ENV polyprotein (coat polyprotein)	Intracellular trafficking, secretion, and vesicular transport	RIKEN cDNA D930020E02, partial
ENSMUSG00000058441	Panx2	0.160933	0.015769	0.03341	0.126476	0.170903	0.027108	0.627	Innexin	Intracellular trafficking, secretion, and vesicular transport	pannexin-2
ENSMUSG00000061013	Mkx	1.67797	2.0544	1.42144	2.5289	2.94612	2.47814	0.6259	Homeobox KN domain	Transcription	mohawk, partial
ENSMUSG00000035861	Tmprss11b	0.023383	0.012863	0.050091	0.049752	0.050355	0.033116	0.6258	Trypsin	Posttranslational modification, protein turnover, chaperones	transmembrane protease serine 11B-like protein
ENSMUSG00000023964	Calcr	0.013478	0.018037	0.039786	0.030722	0.043277	0.035986	0.6253	7 transmembrane receptor (Secretin family)	Intracellular trafficking, secretion, and vesicular transport	calcitonin receptor isoform 1b precursor
ENSMUSG00000003271	Sult2b1	0.113296	0.175703	0.042346	0.148765	0.148043	0.214153	0.6249	Sulfotransferase domain	Function unknown	sulfotransferase 2B1 [Rattus norvegicus]
ENSMUSG00000043430	Psapl1	0.029027	0.021056	0.013755	0.011343	0.042895	0.044143	0.624	Saposin A-type domain	Posttranslational modification, protein turnover, chaperones	proactivator polypeptide-like 1 precursor
ENSMUSG00000000303	Cdh1	0.021796	0.012111	0.024507	0	0.024672	0.065344	0.6239	Cadherin domain	Intracellular trafficking, secretion, and vesicular transport	cadherin-1 preproprotein
ENSMUSG00000021278	Amn	0.165991	0.201841	0.164425	0.278654	0.295891	0.245106	0.6229	Amnionless	Function unknown	protein amnionless precursor
ENSMUSG00000039070	Cpa4	0.148071	0.109569	0.064455	0.091169	0.246207	0.158558	0.6227	Zinc carboxypeptidase	Amino acid transport and metabolism	carboxypeptidase A4 preproprotein
ENSMUSG00000020689	Itgb3	11.3837	11.6452	12.0239	17.9542	18.0974	17.9022	0.6222	Integrin beta chain VWA domain	Intracellular trafficking, secretion, and vesicular transport	integrin beta-3 precursor
ENSMUSG00000048480	Cxcr1	0.021399	0	0	0.032932	0	0	0.6219	7 transmembrane receptor (rhodopsin family)	--	C-X-C chemokine receptor type 1
ENSMUSG00000025324	Atp10a	4.6331	4.12504	4.13907	6.70016	6.46389	6.68119	0.6217	Phospholipid-translocating P-type ATPase C-terminal	Inorganic ion transport and metabolism	probable phospholipid-transporting ATPase VA
ENSMUSG00000022306	Zfpm2	3.85074	4.16978	3.17587	5.62735	5.72328	5.87554	0.6216	Zinc-finger double-stranded RNA-binding	Function unknown	FOG-2S transcriptional co-factor
ENSMUSG00000047094	Ofcc1	0	0.018093	0	0	0	0.027835	0.6215	Orofacial cleft 1 candidate gene 1 protein	Intracellular trafficking, secretion, and vesicular transport	orofacial cleft 1 candidate gene 1 protein homolog
ENSMUSG00000047976	Kcna1	0.05549	0.032521	0.040843	0.133647	0.04189	0.022432	0.6195	Ion transport protein	Inorganic ion transport and metabolism	potassium voltage-gated channel subfamily A member 1
ENSMUSG00000009566	Fpgs	12.2765	11.973	12.2816	19.4765	18.7612	17.8745	0.6192	--	Coenzyme transport and metabolism	folylpolyglutamate synthase, mitochondrial precursor
ENSMUSG00000027800	Tm4sf1	67.343	66.465	61.1287	107.528	96.6336	95.232	0.619	L6 membrane protein	Intracellular trafficking, secretion, and vesicular transport	transmembrane 4 L6 family member 1
ENSMUSG00000040734	Ppp1r13l	7.41531	7.44475	7.49592	10.5369	12.4641	11.3149	0.6182	Ankyrin repeats (3 copies)	Signal transduction mechanisms	relA-associated inhibitor
ENSMUSG00000050271	Prag1	6.74224	6.42818	6.58393	10.2626	10.0431	10.0131	0.618	Protein kinase domain	Signal transduction mechanisms	inactive tyrosine-protein kinase PRAG1
ENSMUSG00000025808	Ccdc7a	0.106039	0.13961	0.158278	0.187487	0.214953	0.217289	0.6175	Spermatogenesis family BioT2	Function unknown	uncharacterized protein LOC110300626 [Mus caroli]
ENSMUSG00000029201	Ugdh	35.0655	35.288	31.4648	53.5613	50.0209	52.4998	0.6163	UDP-glucose/GDP-mannose dehydrogenase family, NAD binding domain	Cell wall/membrane/envelope biogenesis	UDP-glucose 6-dehydrogenase
ENSMUSG00000060878	Olfr1420	0.115538	0.013634	0.049218	0.150306	0.031556	0.091591	0.6163	Olfactory receptor	Intracellular trafficking, secretion, and vesicular transport	olfactory receptor 1420
ENSMUSG00000026031	Cflar	20.6104	20.6202	17.8739	31.0751	29.94	29.5658	0.6159	Death effector domain	Posttranslational modification, protein turnover, chaperones	CASP8 and FADD-like apoptosis regulator, isoform CRA_c, partial
ENSMUSG00000027246	Ell3	0.197137	0.260395	0.155008	0.35912	0.154083	0.425364	0.6157	Occludin homology domain	Transcription	RNA polymerase II elongation factor ELL3
ENSMUSG00000002289	Angptl4	10.515	10.8837	8.6077	16.1059	13.6976	16.1367	0.6145	Fibrinogen beta and gamma chains, C-terminal globular domain	Function unknown	angiopoietin-related protein 4 precursor
ENSMUSG00000071636	Rimbp3	0.008973	0.020925	0.015503	0.010744	0.010022	0.048742	0.6145	Variant SH3 domain	Function unknown	RIMS-binding protein 3
ENSMUSG00000064330	Pde6h	0.020196	0.025914	0.012427	0.047326	0.024932	0.017326	0.6139	Retinal cGMP phosphodiesterase, gamma subunit	Signal transduction mechanisms	retinal cone rhodopsin-sensitive cGMP 3',5'-cyclic phosphodiesterase subunit gamma
ENSMUSG00000062310	Glrp1	0.499365	0.426037	0.247617	0.54013	0.479278	0.775241	0.6135	--	--	glutamine repeat protein 1
ENSMUSG00000028364	Tnc	583.117	593.279	547.967	865.966	890.509	881.078	0.6131	Fibronectin type III domain	Posttranslational modification, protein turnover, chaperones	tenascin isoform 1 precursor
ENSMUSG00000027858	Tspan2	7.04218	6.61617	5.93159	9.6435	10.1578	10.1484	0.6124	Tetraspanin family	Function unknown	tetraspanin-2 isoform 1
ENSMUSG00000031329	Tsx	0.202052	0	0.133268	0.214509	0.182447	0.115365	0.6115	Family of unknown function (DUF5404)	--	testis-specific protein TSX
ENSMUSG00000021326	Trim27	12.0149	13.3389	18.4229	21.7622	22.4887	22.6319	0.6115	SPRY-associated domain	Transcription	zinc finger protein RFP
ENSMUSG00000031519	Asb5	7.86835	7.17135	5.32419	10.1234	10.321	10.6416	0.6103	Ankyrin repeats (3 copies)	Function unknown	ankyrin repeat and SOCS box protein 5 isoform 1
ENSMUSG00000025981	Coq10b	27.6076	28.1139	24.5105	40.1861	39.6695	42.4451	0.6082	Polyketide cyclase / dehydrase and lipid transport	Lipid transport and metabolism	coenzyme Q-binding protein COQ10 homolog B, mitochondrial isoform 1
ENSMUSG00000026601	Axdnd1	0.213311	0.235292	0.183199	0.24718	0.460041	0.255804	0.6081	Axonemal dynein light chain	Cytoskeleton	axonemal dynein light chain domain-containing protein 1
ENSMUSG00000042678	Myo15	0	0.01285	0.009422	0.003045	0.019982	0.010911	0.6077	Myosin head (motor domain)	Cytoskeleton	unconventional myosin-XV isoform 1
ENSMUSG00000044447	Dock5	7.49158	7.80684	7.12606	11.6575	11.0088	11.5006	0.6075	DOCK N-terminus	Function unknown	dedicator of cytokinesis protein 5
ENSMUSG00000069421	Olfr810	0.001121	0	0.041891	0.016179	0.011366	0.037953	0.6067	Olfactory receptor	Function unknown	olfactory receptor 810
ENSMUSG00000028967	Errfi1	66.0079	64.571	61.3848	97.5869	97.6067	96.9376	0.6058	GTPase binding	Posttranslational modification, protein turnover, chaperones	ERBB receptor feedback inhibitor 1
ENSMUSG00000057729	Prtn3	0	0.067975	0	0	0.103432	0	0.6056	Trypsin	Posttranslational modification, protein turnover, chaperones	myeloblastin precursor
ENSMUSG00000027843	Ptpn22	0.135135	0.151893	0.173014	0.251454	0.233235	0.21515	0.6053	Protein-tyrosine phosphatase	Signal transduction mechanisms	tyrosine-protein phosphatase non-receptor type 22
ENSMUSG00000056380	Gpr50	0.061705	0.185904	0.1083	0.224509	0.228102	0.088767	0.6051	7 transmembrane receptor (rhodopsin family)	Intracellular trafficking, secretion, and vesicular transport	melatonin-related receptor isoform 1
ENSMUSG00000034006	Pqlc1	7.98314	7.83646	8.26856	11.972	13.0302	11.6247	0.6046	PQ loop repeat	Function unknown	solute carrier family 66 member 2 isoform a
ENSMUSG00000087006	Gm13889	0.761538	0.471268	0.72644	0.896109	0.977834	1.10359	0.6038	Domain of unknown function (DUF4695)	Function unknown	uncharacterized protein C11orf96 homolog [Mus caroli]
ENSMUSG00000004791	Pgf	3.88196	3.87832	3.8286	5.90709	6.57095	5.12512	0.6031	PDGF/VEGF domain	RNA processing and modification	placental growth factor, isoform CRA_b
ENSMUSG00000073400	Trim10	0.021722	0.047796	0.017833	0	0.067266	0.065373	0.6026	SPRY-associated domain	Function unknown	tripartite motif-containing protein 10
ENSMUSG00000023328	Ache	0.208952	0.0278	0.27278	0.248485	0.338706	0.186133	0.6019	Carboxylesterase family	Lipid transport and metabolism	acetylcholinesterase precursor
ENSMUSG00000021099	Six6	0	0	0.007698	0	0	0.011683	0.6019	Transcriptional regulator, SIX1, N-terminal SD domain	Transcription	homeobox protein SIX6 [Rattus norvegicus]
ENSMUSG00000078144	Capns2	1.25383	0.679844	0.966703	1.45247	1.51076	1.43779	0.6016	EF hand	Function unknown	calpain small subunit 2
ENSMUSG00000054013	Tmem179	0.683561	0.792771	0.769633	1.19744	1.255	0.953875	0.6009	--	Function unknown	transmembrane protein 179
ENSMUSG00000095115	Itpripl2	39.1766	39.6367	37.4395	59.1054	58.2159	58.7057	0.5985	Mab-21 protein	Intracellular trafficking, secretion, and vesicular transport	inositol 1,4,5-trisphosphate receptor-interacting protein-like 2 precursor
ENSMUSG00000000386	Mx1	0.034479	0.154721	0.053058	0.185168	0.092991	0.088446	0.5977	Dynamin family	Function unknown	interferon-induced GTP-binding protein Mx1
ENSMUSG00000026819	Slc25a25	7.92446	8.45815	8.22279	12.733	12.2861	12.2129	0.5976	Mitochondrial carrier protein	Function unknown	calcium-binding mitochondrial carrier protein SCaMC-2 isoform 3
ENSMUSG00000038859	Baiap2l1	5.8529	5.89434	4.90616	8.2235	8.68649	8.28416	0.5973	IRSp53/MIM homology domain	Cytoskeleton	brain-specific angiogenesis inhibitor 1-associated protein 2-like protein 1
ENSMUSG00000053647	Gper1	0.399298	0.296562	0.288211	0.550619	0.584825	0.352349	0.5963	7 transmembrane receptor (rhodopsin family)	Intracellular trafficking, secretion, and vesicular transport	G-protein coupled estrogen receptor 1
ENSMUSG00000021701	Plk2	87.4586	84.4039	79.8462	129.09	127.945	123.369	0.5958	Protein kinase domain	Signal transduction mechanisms	serine/threonine-protein kinase PLK2
ENSMUSG00000046192	Iqub	0	0	0.056122	0.031665	0.019159	0.033992	0.5958	--	Function unknown	IQ and ubiquitin-like domain-containing protein
ENSMUSG00000032834	Pwp2	8.88335	8.13062	8.53903	12.9867	13.3703	12.2524	0.5955	WD domain, G-beta repeat	Function unknown	periodic tryptophan protein 2 homolog
ENSMUSG00000030109	Slc6a12	0.144692	0.058628	0.033911	0.122865	0.120956	0.114605	0.5954	Sodium:neurotransmitter symporter family	Inorganic ion transport and metabolism	sodium- and chloride-dependent betaine transporter isoform 1
ENSMUSG00000046318	Ccbe1	19.9632	21.3159	20.0609	30.1069	31.7028	30.8609	0.5953	Collagen triple helix repeat (20 copies)	Function unknown	collagen and calcium binding EGF domains 1, isoform CRA_f
ENSMUSG00000027048	Abcb11	0.058648	0.035972	0	0.086357	0.010295	0.046255	0.5949	ABC transporter transmembrane region	Defense mechanisms	bile salt export pump
ENSMUSG00000032380	Dapk2	0.19241	0.17384	0.157366	0.256724	0.265737	0.26828	0.5947	Protein kinase domain	Signal transduction mechanisms	death-associated protein kinase 2
ENSMUSG00000062694	Cav3	0.069685	0.046371	0.066801	0.049627	0.186569	0.039932	0.5946	Caveolin	Intracellular trafficking, secretion, and vesicular transport	caveolin-3
ENSMUSG00000031224	Magee2	0.162551	0.056359	0.077067	0.124459	0.133946	0.18848	0.5944	MAGE family	Function unknown	melanoma-associated antigen E2
ENSMUSG00000021890	Eaf1	16.8476	17.2444	15.9966	25.0188	26.2635	24.3334	0.5942	RNA polymerase II transcription elongation factor	Transcription	ELL associated factor 1, partial
ENSMUSG00000020038	Cry1	5.91299	6.13133	5.4637	9.1723	8.74096	8.51076	0.5938	FAD binding domain of DNA photolyase	Replication, recombination and repair	cryptochrome-1
ENSMUSG00000029765	Plxna4	0.576207	0.641495	0.56544	0.908487	0.825637	0.956566	0.5936	Plexin cytoplasmic RasGAP domain	Function unknown	plexin-A4 precursor
ENSMUSG00000053475	Tnfaip6	3.04256	2.62602	2.08669	3.89718	4.02261	3.77947	0.5932	CUB domain	RNA processing and modification	tumor necrosis factor-inducible gene 6 protein precursor
ENSMUSG00000025089	Gfra1	7.029	7.43376	7.22477	10.8089	11.3868	10.5036	0.5924	GDNF/GAS1 domain	Posttranslational modification, protein turnover, chaperones	GDNF family receptor alpha-1 isoform 1 preproprotein
ENSMUSG00000002020	Ltbp2	21.5318	22.2549	21.4563	31.4495	33.8555	33.0632	0.5924	Calcium-binding EGF domain	Function unknown	latent-transforming growth factor beta-binding protein 2 isoform 1 precursor
ENSMUSG00000054409	Tmem74	0.45319	0.543992	0.321006	0.588304	0.759004	0.639468	0.5919	Neurensin	Function unknown	transmembrane protein 74
ENSMUSG00000031530	Dusp4	52.879	52.8888	51.4983	76.8965	80.5543	79.5763	0.5918	Dual specificity phosphatase, catalytic domain	Signal transduction mechanisms	dual specificity protein phosphatase 4
ENSMUSG00000021061	Sptb	0.116635	0.141654	0.170853	0.172554	0.253413	0.220302	0.5907	Spectrin repeat	Cytoskeleton	spectrin beta chain, erythrocytic
ENSMUSG00000015981	Stk32c	0.483896	0.42153	0.29623	0.656558	0.528729	0.623209	0.5898	Protein kinase domain	Signal transduction mechanisms	serine/threonine-protein kinase 32C isoform 1
ENSMUSG00000036356	Csgalnact1	4.61836	4.09794	3.87763	6.08413	6.21872	6.61728	0.5872	Chondroitin N-acetylgalactosaminyltransferase	Function unknown	chondroitin sulfate N-acetylgalactosaminyltransferase 1
ENSMUSG00000090777	Ccdc188	0.082913	0.050792	0.07108	0.101799	0.086148	0.119686	0.5871	TMCO5 family	Function unknown	coiled-coil domain-containing protein 188 isoform X2
ENSMUSG00000031278	Acsl4	22.7231	23.6303	19.4629	33.4992	32.0002	33.3628	0.587	AMP-binding enzyme	Lipid transport and metabolism	long-chain-fatty-acid--CoA ligase 4 isoform 1
ENSMUSG00000038418	Egr1	11.3428	12.0735	10.9454	17.5059	17.2555	16.8395	0.5866	Domain of unknown function (DUF3432)	Function unknown	early growth response protein 1 [Mus caroli]
ENSMUSG00000036062	Phf24	0.028865	0.015969	0.030234	0.008075	0.077725	0.026902	0.5862	KIAA1045 RING finger	Function unknown	PHD finger protein 24 isoform 2
ENSMUSG00000007617	Homer1	5.42307	5.68568	4.82167	7.72895	7.46841	8.71672	0.5861	WH1 domain	Cytoskeleton	homer protein homolog 1 isoform S
ENSMUSG00000043165	Lor	0.325834	0.503883	0.624253	0.777213	0.689734	0.715524	0.586	Major keratinocyte cell envelope protein	--	loricrin
ENSMUSG00000025172	Ankrd2	0.093245	0.165635	0.099455	0.162376	0.127016	0.24824	0.5853	Ankyrin repeats (3 copies)	Function unknown	ankyrin repeat domain-containing protein 2
ENSMUSG00000036863	Syde2	2.29856	2.45816	2.06142	3.47115	3.32135	3.43599	0.5851	RhoGAP domain	Posttranslational modification, protein turnover, chaperones	rho GTPase-activating protein SYDE2
ENSMUSG00000062127	Cttnbp2nl	33.1313	32.7698	30.5641	47.5142	48.9008	48.1135	0.5833	Cortactin-binding protein-2	Function unknown	mKIAA1433 protein, partial
ENSMUSG00000049744	Arhgap15	0.017249	0	0.026007	0	0	0.064803	0.5832	RhoGAP domain	Intracellular trafficking, secretion, and vesicular transport	rho GTPase-activating protein 15 isoform 3
ENSMUSG00000042115	Klhdc8a	6.28946	6.68543	7.08608	10.4082	10.3086	9.3235	0.5825	Kelch motif	Function unknown	kelch domain-containing protein 8A [Rattus norvegicus]
ENSMUSG00000021025	Nfkbia	11.201	10.3264	11.7755	15.6282	17.4132	16.8153	0.5821	Ankyrin repeat	Function unknown	NF-kappa-B inhibitor alpha
ENSMUSG00000096140	Ankrd66	0.175734	0.401125	0.233987	0.372679	0.33812	0.503052	0.5821	Ankyrin repeats (3 copies)	Function unknown	ankyrin repeat domain-containing protein 66
ENSMUSG00000050234	Gja4	0.250724	0.127255	0.238667	0.281528	0.397403	0.243935	0.5817	Connexin	Cell cycle control, cell division, chromosome partitioning	gap junction alpha-4 protein
ENSMUSG00000072934	Trpc5os	0.027205	0.014965	0.045367	0.090508	0.02881	0.011687	0.5817	--	Function unknown	putative uncharacterized protein TRPC5OS homolog
ENSMUSG00000057457	Phex	0.088706	0.075799	0.089612	0.120612	0.144033	0.115298	0.5803	Peptidase family M13	Posttranslational modification, protein turnover, chaperones	phosphate-regulating neutral endopeptidase PHEX
ENSMUSG00000027870	Hao2	0	0	0.069539	0	0	0.103954	0.5801	FMN-dependent dehydrogenase	Energy production and conversion	hydroxyacid oxidase 2
ENSMUSG00000038648	Creb3l2	22.26	23.3986	21.4466	33.5829	33.3828	33.337	0.5799	bZIP transcription factor	Transcription	cyclic AMP-responsive element-binding protein 3-like protein 2
ENSMUSG00000031233	Pgk2	0.029291	0	0	0.014575	0	0.029198	0.5796	Phosphoglycerate kinase	Carbohydrate transport and metabolism	phosphoglycerate kinase 2
ENSMUSG00000008318	Relt	3.45154	2.94052	3.2178	4.22928	5.29199	4.83967	0.5796	Tumour necrosis factor receptor superfamily member 19	Intracellular trafficking, secretion, and vesicular transport	tumor necrosis factor receptor superfamily member 19L isoform 1 precursor
ENSMUSG00000016526	Dyrk3	3.47262	2.91696	3.59254	4.99673	4.75156	5.16758	0.5794	Protein kinase domain	Signal transduction mechanisms	dual specificity tyrosine-phosphorylation-regulated kinase 3
ENSMUSG00000021822	Plau	45.6239	47.9836	44.9124	67.0324	69.3061	70.617	0.5792	Trypsin	Posttranslational modification, protein turnover, chaperones	urokinase-type plasminogen activator precursor
ENSMUSG00000071347	C1qtnf9	0	0	0.021914	0	0.032737	0	0.5791	C1q domain	Function unknown	complement C1q and tumor necrosis factor-related protein 9 precursor
ENSMUSG00000038624	Nepn	0.025564	0	0.022615	0	0	0.071968	0.579	Leucine rich repeat	Function unknown	nephrocan precursor
ENSMUSG00000025196	Cpn1	0.047663	0.1825	0.076957	0.097393	0.191528	0.169424	0.5776	Zinc carboxypeptidase	Amino acid transport and metabolism	carboxypeptidase N catalytic chain precursor
ENSMUSG00000045092	S1pr1	7.80102	8.16169	7.75819	11.2306	12.3525	11.8073	0.5772	7 transmembrane receptor (rhodopsin family)	Intracellular trafficking, secretion, and vesicular transport	sphingosine 1-phosphate receptor 1
ENSMUSG00000036362	P2ry13	0.096386	0.053057	0.059332	0.090471	0.126461	0.09453	0.5771	7 transmembrane receptor (rhodopsin family)	Intracellular trafficking, secretion, and vesicular transport	P2Y purinoceptor 13
ENSMUSG00000031578	Mak16	33.0494	33.4017	29.8271	48.8756	45.7582	48.9768	0.5769	Ribosomal L28e protein family	Function unknown	protein MAK16 homolog
ENSMUSG00000038807	Rap1gap2	3.22653	2.93181	3.00012	4.29757	4.82483	4.53707	0.5767	Rap/ran-GAP	Function unknown	rap1 GTPase-activating protein 2 isoform X2
ENSMUSG00000022015	Tnfsf11	0.530836	0.679973	0.643882	0.844046	0.827952	1.09404	0.5766	TNF(Tumour Necrosis Factor) family	Signal transduction mechanisms	tumor necrosis factor ligand superfamily member 11
ENSMUSG00000100241	Slc18a3	0	0.023055	0.017283	0.023955	0.022648	0.013554	0.5766	Major Facilitator Superfamily	Intracellular trafficking, secretion, and vesicular transport	vesicular acetylcholine transporter
ENSMUSG00000001542	Ell2	10.172	10.1291	9.19393	14.6861	14.2265	15.0721	0.5765	RNA polymerase II elongation factor ELL	Transcription	RNA polymerase II elongation factor ELL2
ENSMUSG00000024544	Ldlrad4	12.0752	12.0802	10.6812	17.7901	16.9702	17.1722	0.576	Low-density lipoprotein receptor domain class A	Function unknown	low-density lipoprotein receptor class A domain-containing protein 4 isoform 1
ENSMUSG00000041313	Slc7a1	18.4388	18.2506	16.7915	25.9069	27.1971	26.6161	0.5759	Amino acid permease	Amino acid transport and metabolism	high affinity cationic amino acid transporter 1
ENSMUSG00000046049	Rp1l1	0	0	0.005802	0.008648	0	0	0.5758	Doublecortin	Function unknown	retinitis pigmentosa 1-like 1 protein
ENSMUSG00000033898	Cfhr2	0	0.036589	0	0	0	0.054507	0.575	Sushi repeat (SCR repeat)	--	complement factor H-related protein B precursor
ENSMUSG00000021579	Lrrc14b	0.001846	0	0	0	0.00275	0	0.575	--	Function unknown	leucine-rich repeat-containing protein 14B
ENSMUSG00000034612	Chst11	31.2392	30.8158	30.7352	45.0981	46.3418	46.7902	0.575	Sulfotransferase family	Function unknown	carbohydrate sulfotransferase 11
ENSMUSG00000050244	Heatr1	11.0798	10.6343	10.2679	15.9095	15.7713	15.9227	0.5738	BP28CT (NUC211) domain	Translation, ribosomal structure and biogenesis	HEAT repeat-containing protein 1
ENSMUSG00000026806	Ddx31	4.11016	4.54594	4.18691	6.25835	6.31215	6.54285	0.5736	DEAD/DEAH box helicase	Replication, recombination and repair	probable ATP-dependent RNA helicase DDX31
ENSMUSG00000021070	Bdkrb2	1.62926	1.83803	1.59142	2.47459	2.52916	2.52285	0.5732	7 transmembrane receptor (rhodopsin family)	Intracellular trafficking, secretion, and vesicular transport	B2 bradykinin receptor isoform X1
ENSMUSG00000043897	Vmn2r2	0.007727	0	0	0	0	0.011496	0.5732	Receptor family ligand binding region	Intracellular trafficking, secretion, and vesicular transport	vomeronasal 2, receptor 2 precursor
ENSMUSG00000032172	Olfm2	12.6713	13.4146	12.5033	20.1199	19.2898	17.9718	0.5724	Olfactomedin-like domain	Function unknown	noelin-2 isoform 1
ENSMUSG00000022112	Gpc5	0.085372	0.051107	0.047431	0.112537	0.060613	0.100126	0.5714	Glypican	Posttranslational modification, protein turnover, chaperones	glypican-5 isoform X1 [Mus caroli]
ENSMUSG00000028261	Ndufaf4	5.18338	5.57428	4.40723	8.02004	7.20461	7.30387	0.571	Uncharacterised protein family (UPF0240)	Posttranslational modification, protein turnover, chaperones	NADH dehydrogenase [ubiquinone] 1 alpha subcomplex assembly factor 4
ENSMUSG00000044763	Trmt10c	7.98602	7.6068	6.35484	11.4375	10.3407	10.8249	0.5709	tRNA (Guanine-1)-methyltransferase	Function unknown	tRNA methyltransferase 10 homolog C precursor
ENSMUSG00000025128	Bhlhe22	0.695218	0.68634	0.49414	0.760804	1.08338	0.941877	0.5708	Helix-loop-helix DNA-binding domain	Transcription	class E basic helix-loop-helix protein 22
ENSMUSG00000036634	Mag	0.058235	0	0.015877	0.047497	0.062566	0	0.5706	Immunoglobulin domain	Intracellular trafficking, secretion, and vesicular transport	myelin-associated glycoprotein isoform 3 precursor
ENSMUSG00000021338	Carmil1	4.96805	4.75316	4.53605	7.37521	6.69198	7.09619	0.5699	CARMIL C-terminus	Function unknown	F-actin-uncapping protein LRRC16A isoform 1
ENSMUSG00000096591	Gm13272	0.086786	0.091817	0.134072	0.112126	0.209429	0.142201	0.5687	Interferon alpha/beta domain	Function unknown	interferon zeta-like precursor
ENSMUSG00000054850	Smim10l2a	0.868389	0.786207	0.790896	1.33861	1.10309	1.1852	0.5686	Domain of unknown function (DUF4560)	Function unknown	non-protein coding RNA 86
ENSMUSG00000039095	En2	0.035505	0.044666	0.031463	0.016115	0.124151	0.025209	0.5678	Homeodomain	Transcription	homeobox protein engrailed-2
ENSMUSG00000022085	Pebp4	0	0	0.057974	0	0	0.085932	0.5678	Phosphatidylethanolamine-binding protein	Function unknown	phosphatidylethanolamine-binding protein 4 isoform a precursor
ENSMUSG00000038335	Tsr1	23.3556	22.9718	21.8894	32.8665	32.5503	35.6158	0.5666	40S ribosome biogenesis protein Tsr1 and BMS1 C-terminal	Function unknown	pre-rRNA-processing protein TSR1 homolog
ENSMUSG00000044576	Garem2	2.11408	2.15227	2.17705	3.16559	3.62822	2.74851	0.5665	Cell-cycle sustaining, positive selection,	Function unknown	GRB2-associated and regulator of MAPK protein 2
ENSMUSG00000038963	Slco4a1	0.36384	0.522528	0.508793	0.708829	0.721066	0.63625	0.5665	Organic Anion Transporter Polypeptide (OATP) family	Inorganic ion transport and metabolism	solute carrier organic anion transporter family member 4A1
ENSMUSG00000048191	Muc6	0.06521	0.08676	0.137807	0.100682	0.146407	0.182	0.5663	von Willebrand factor type D domain	Function unknown	mucin 6, gastric
ENSMUSG00000047180	Neurl3	0.3637	0.16202	0.256777	0.515738	0.406462	0.236273	0.5661	Neuralized	Function unknown	E3 ubiquitin-protein ligase NEURL3
ENSMUSG00000044098	Rsbn1	4.53387	5.38419	4.06427	7.23089	6.82965	6.63894	0.566	--	Function unknown	lysine-specific demethylase 9 isoform 1
ENSMUSG00000037946	Fgd3	23.4038	23.3625	21.9905	33.3932	33.654	34.6612	0.5649	RhoGEF domain	Signal transduction mechanisms	FYVE, RhoGEF and PH domain-containing protein 3
ENSMUSG00000078903	Gm14391	4.56144	1.3027	1.22439	2.32749	3.9059	4.24638	0.564	Zinc-finger double domain	Function unknown	novel KRAB box and zinc finger, C2H2 type domain containing protein isoform 1
ENSMUSG00000054720	Lrrc8c	16.3011	15.9964	14.2007	22.5863	23.0215	23.1262	0.5639	Pannexin-like TM region of LRRC8	Function unknown	volume-regulated anion channel subunit LRRC8C
ENSMUSG00000035671	Zswim4	8.7774	8.70223	8.54597	12.6286	13.3052	12.5363	0.5638	--	Function unknown	zinc finger SWIM domain-containing protein 4
ENSMUSG00000018363	Smurf2	23.9554	23.6207	19.5841	31.9911	33.3658	33.8716	0.5631	HECT-domain (ubiquitin-transferase)	Posttranslational modification, protein turnover, chaperones	E3 ubiquitin-protein ligase SMURF2 isoform X1
ENSMUSG00000030530	Furin	41.2296	40.5503	41.0881	58.4303	63.579	59.4948	0.5629	Subtilase family	Posttranslational modification, protein turnover, chaperones	furin preproprotein
ENSMUSG00000021675	F2rl2	0.177819	0.192846	0.169456	0.203845	0.334253	0.259601	0.5626	7 transmembrane receptor (rhodopsin family)	Intracellular trafficking, secretion, and vesicular transport	proteinase-activated receptor 3 precursor
ENSMUSG00000025591	Tma16	3.21275	3.17023	2.89976	4.58693	4.69439	4.4187	0.5616	Translation machinery-associated protein 16	Function unknown	translation machinery-associated protein 16 isoform 1
ENSMUSG00000059900	Tmem40	0.552572	0.505963	0.41396	0.796235	0.587393	0.788368	0.5608	Transmembrane protein 40 family	Function unknown	transmembrane protein 40 isoform X2
ENSMUSG00000047502	Mroh7	0	0.046936	0.00806	0.032409	0.048705	0	0.5606	--	Function unknown	maestro heat-like repeat-containing protein family member 7
ENSMUSG00000040367	Lrrd1	0.029194	0.054908	0.017806	0.047925	0.053457	0.048912	0.5605	Leucine rich repeat	Function unknown	leucine-rich repeat and death domain-containing protein 1
ENSMUSG00000059336	Slc14a1	1.58199	1.21904	1.61164	2.28588	1.94033	2.27969	0.5601	Urea transporter	Amino acid transport and metabolism	urea transporter 1 isoform a
ENSMUSG00000044092	C130050O18Rik	0.107597	0.145895	0.117415	0.18993	0.170627	0.186112	0.5596	--	Function unknown	uncharacterized protein LOC319772
ENSMUSG00000014813	Stc1	0.615115	0.623762	0.387451	0.79399	0.817532	0.78503	0.5593	Stanniocalcin family	Posttranslational modification, protein turnover, chaperones	stanniocalcin-1 precursor
ENSMUSG00000032135	Mcam	41.6653	39.8788	40.1372	60.4746	59.7424	59.0441	0.559	Immunoglobulin domain	Intracellular trafficking, secretion, and vesicular transport	cell surface glycoprotein MUC18 isoform 1 precursor
ENSMUSG00000091387	Gcnt4	2.90918	2.65969	2.93376	4.05428	4.50411	3.967	0.5589	Core-2/I-Branching enzyme	Function unknown	beta-1,3-galactosyl-O-glycosyl-glycoprotein beta-1,6-N-acetylglucosaminyltransferase 4
ENSMUSG00000068349	Gml	0.35177	0.418301	0.211056	0.631491	0.45426	0.359413	0.5587	--	Function unknown	hemT-3 protein precursor
ENSMUSG00000070999	Ccin	0.202331	0.122344	0.150182	0.287082	0.25236	0.159478	0.5576	BTB/POZ domain	Function unknown	calicin
ENSMUSG00000041782	Lad1	0.951845	0.777747	0.717201	1.13444	1.1915	1.27534	0.5576	Caldesmon	Function unknown	ladinin-1
ENSMUSG00000021363	Mak	0.028707	0.062188	0.045636	0.055544	0.089734	0.055646	0.5574	Protein kinase domain	Signal transduction mechanisms	serine/threonine-protein kinase MAK isoform 1
ENSMUSG00000023947	Nfkbie	1.50822	2.01317	1.61222	2.61339	2.28371	2.65034	0.556	Ankyrin repeats (3 copies)	Function unknown	NF-kappa-B inhibitor epsilon isoform 1
ENSMUSG00000023025	Larp4	18.1436	18.4436	13.9919	24.017	26.087	24.2489	0.5558	La domain	Function unknown	la-related protein 4 isoform 1
ENSMUSG00000047554	Tmem41b	19.0229	19.6731	17.0161	26.2464	27.1734	28.4389	0.5551	SNARE associated Golgi protein	Function unknown	transmembrane protein 41B
ENSMUSG00000000730	Dnmt3l	0.251142	0.14733	0.093919	0.313764	0.171163	0.238534	0.5551	Cysteine rich ADD domain in DNMT3	Replication, recombination and repair	DNA (cytosine-5-)-methyltransferase 3-like, isoform CRA_a, partial
ENSMUSG00000010825	Grid2ip	0.043698	0.034563	0	0.042424	0.037893	0.034624	0.5545	Formin Homology 2 Domain	Posttranslational modification, protein turnover, chaperones	delphilin isoform 3
ENSMUSG00000037447	Arid5a	1.84181	2.20236	1.93357	3.02945	3.30548	2.4445	0.5545	--	Function unknown	AT-rich interactive domain-containing protein 5A isoform 3
ENSMUSG00000074127	Cmtm2a	0.045111	0	0.173344	0	0.100096	0.220475	0.5533	--	Function unknown	CKLF-like MARVEL transmembrane domain-containing protein 2A
ENSMUSG00000045034	Ankrd34b	0.024182	0	0.020522	0.010899	0.013255	0.041446	0.5533	Ankyrin repeats (many copies)	Function unknown	ankyrin repeat domain-containing protein 34B
ENSMUSG00000066232	Ipo7	74.6663	72.7235	63.0458	102.894	101.084	104.792	0.5532	Importin-beta N-terminal domain	Posttranslational modification, protein turnover, chaperones	importin-7 isoform 1
ENSMUSG00000042688	Mapk6	56.2633	58.1988	49.4568	80.7244	79.593	80.1722	0.553	Protein kinase domain	Signal transduction mechanisms	mitogen-activated protein kinase 6
ENSMUSG00000046856	Gpr1	0.667717	0.657045	0.438668	0.976702	0.927706	0.680697	0.5518	7 transmembrane receptor (rhodopsin family)	Intracellular trafficking, secretion, and vesicular transport	G-protein coupled receptor 1
ENSMUSG00000041773	Enc1	39.8958	39.9124	38.8727	58.3095	57.9508	57.7153	0.5518	Kelch motif	Function unknown	ectoderm-neural cortex protein 1
ENSMUSG00000025429	Pstpip2	0.564501	0.553535	0.404971	0.824168	0.635801	0.772473	0.5517	Fes/CIP4, and EFC/F-BAR homology domain	Cytoskeleton	proline-serine-threonine phosphatase-interacting protein 2
ENSMUSG00000027395	Polr1b	6.91301	7.60968	6.25283	10.0224	10.3537	10.0712	0.5514	RNA polymerase Rpb2, domain 6	Transcription	DNA-directed RNA polymerase I subunit RPA2
ENSMUSG00000038174	Fam126b	3.28916	3.14272	2.39621	4.31262	4.16683	4.45231	0.5507	Hyccin	Function unknown	protein FAM126B isoform b
ENSMUSG00000056758	Hmga2	147.481	151.786	126.652	209.73	204.314	209.733	0.5505	AT hook motif	Chromatin structure and dynamics	high mobility group protein HMGI-C isoform 2
ENSMUSG00000023979	Guca1b	0.771849	0.919253	0.73069	1.12781	1.11898	1.30002	0.5504	EF-hand domain pair	Cell cycle control, cell division, chromosome partitioning;; Signal transduction mechanisms;; Cytoskeleton	guanylyl cyclase-activating protein 2
ENSMUSG00000052520	Cyp2j5	0	0	0.016835	0.02465	0	0	0.5501	Cytochrome P450	Secondary metabolites biosynthesis, transport and catabolism	cytochrome P450 2J5
ENSMUSG00000032413	Rasa2	5.02962	4.94099	4.11314	6.35093	6.80373	7.4633	0.5499	C2 domain	Function unknown	ras GTPase-activating protein 2
ENSMUSG00000030525	Chrna7	2.14234	2.39698	1.77983	3.2684	3.2288	2.75365	0.5499	Neurotransmitter-gated ion-channel ligand binding domain	Intracellular trafficking, secretion, and vesicular transport	neuronal acetylcholine receptor subunit alpha-7 precursor
ENSMUSG00000047496	Rnf152	0.170954	0.139408	0.1083	0.199395	0.22599	0.187323	0.5494	zinc-RING finger domain	Posttranslational modification, protein turnover, chaperones	E3 ubiquitin-protein ligase RNF152
ENSMUSG00000037275	Gemin5	8.94356	9.58719	8.36325	13.087	13.2155	13.056	0.5494	Anaphase-promoting complex subunit 4 WD40 domain	Function unknown	gem-associated protein 5 isoform 1
ENSMUSG00000015605	Srf	22.3813	21.0137	21.898	31.6593	33.2625	30.4855	0.5472	SRF-type transcription factor (DNA-binding and dimerisation domain)	Transcription	serum response factor
ENSMUSG00000060288	Ppih	0.754445	1.92429	2.00966	1.454	2.12884	3.26744	0.5471	Cyclophilin type peptidyl-prolyl cis-trans isomerase/CLD	Posttranslational modification, protein turnover, chaperones	mCG4207, isoform CRA_b, partial
ENSMUSG00000020846	Rflnb	10.8063	12.4909	10.3687	16.2954	16.5646	16.3103	0.5465	FAM101 family	Posttranslational modification, protein turnover, chaperones	refilin-B
ENSMUSG00000027405	Nop56	59.5263	61.5506	60.0108	88.9125	87.7816	87.7458	0.5463	snoRNA binding domain, fibrillarin	Translation, ribosomal structure and biogenesis	nucleolar protein 56
ENSMUSG00000026558	Uck2	36.7572	34.7095	38.1552	52.913	53.9258	53.226	0.5461	Phosphoribulokinase / Uridine kinase family	Nucleotide transport and metabolism	uridine-cytidine kinase 2
ENSMUSG00000045404	Kcnk13	0.786566	0.82208	0.825418	1.27542	1.15683	1.12177	0.5461	Ion channel	Intracellular trafficking, secretion, and vesicular transport	potassium channel subfamily K member 13
ENSMUSG00000025969	Nrp2	11.6657	11.7802	10.7867	16.7852	16.3869	16.8067	0.5459	CUB domain	Intracellular trafficking, secretion, and vesicular transport	neuropilin-2 isoform 3 precursor
ENSMUSG00000034161	Scx	4.47495	4.00988	3.89535	6.26848	6.27602	5.52627	0.5456	Helix-loop-helix DNA-binding domain	Transcription	basic helix-loop-helix transcription factor scleraxis
ENSMUSG00000020262	Adarb1	1.19822	1.0717	1.0712	1.60691	1.72287	1.54625	0.5454	Adenosine-deaminase (editase) domain	Function unknown	double-stranded RNA-specific editase 1 isoform X1
ENSMUSG00000022533	Atp13a3	42.1224	41.6678	32.1442	55.7967	56.5766	56.7781	0.545	P5-type ATPase cation transporter	Intracellular trafficking, secretion, and vesicular transport	probable cation-transporting ATPase 13A3 isoform 1
ENSMUSG00000045744	Bricd5	0	0.012849	0	0	0.018747	0	0.545	BRICHOS domain	Function unknown	RIKEN cDNA 9930021D14, isoform CRA_b, partial
ENSMUSG00000001473	Tubb6	149.739	155.573	152.444	229.958	222.218	215.079	0.5437	Tubulin/FtsZ family, GTPase domain	Cytoskeleton	tubulin beta-6 chain
ENSMUSG00000044948	Cfap43	25.6825	25.05	24.917	36.5977	36.5315	37.1101	0.5432	--	Function unknown	cilia- and flagella-associated protein 43
ENSMUSG00000033849	B3galt2	0.024519	0.040416	0.032462	0.044519	0.040755	0.056604	0.5427	Galactosyltransferase	Function unknown	beta-1,3-galactosyltransferase 2
ENSMUSG00000093668	Pou5f2	0.052473	0.0381	0	0.040913	0.030447	0.060571	0.5426	Pou domain - N-terminal to homeobox domain	Transcription	POU domain, class 5, transcription factor 2
ENSMUSG00000061731	Ext1	21.7935	22.2707	20.857	30.2705	32.0587	32.232	0.5426	Glycosyl transferase family 64 domain	Function unknown	exostosin-1 [Rattus norvegicus]
ENSMUSG00000074397	Foxr1	0	0	0.015181	0	0	0.0221	0.5418	Forkhead domain	Transcription	forkhead box protein R1
ENSMUSG00000020042	Btbd11	2.36751	2.51561	2.08851	3.08499	3.67757	3.38529	0.5416	BTB/POZ domain	Function unknown	ankyrin repeat and BTB/POZ domain-containing protein BTBD11 isoform 1
ENSMUSG00000053801	Grwd1	11.4941	10.7882	11.2985	17.4277	15.2766	16.163	0.5412	WD domain, G-beta repeat	Function unknown	glutamate-rich WD repeat-containing protein 1
ENSMUSG00000022225	Cma1	0.070986	0.261798	0	0.211417	0.171967	0.100265	0.5394	Trypsin	Posttranslational modification, protein turnover, chaperones	Chymase 1, mast cell
ENSMUSG00000020738	Sumo2	46.0704	24.0816	67.736	42.6832	87.2317	70.2805	0.5379	Ubiquitin-2 like Rad60 SUMO-like	Posttranslational modification, protein turnover, chaperones	small ubiquitin-related modifier 2 [Fukomys damarensis]
ENSMUSG00000031750	Il34	3.34428	3.54007	2.80296	4.7869	4.24524	5.03181	0.5378	Interleukin 34	Posttranslational modification, protein turnover, chaperones	interleukin-34 isoform 2 precursor
ENSMUSG00000032261	Sh3bgrl2	13.1142	12.7223	11.1519	18.0708	17.6446	17.9329	0.5365	SH3-binding, glutamic acid-rich protein	Posttranslational modification, protein turnover, chaperones	SH3 domain-binding glutamic acid-rich-like protein 2
ENSMUSG00000022783	Spag6l	0.120097	0	0.051093	0.056304	0.044334	0.147576	0.536	Armadillo/beta-catenin-like repeat	Intracellular trafficking, secretion, and vesicular transport	sperm-associated antigen 6 [Grammomys surdaster]
ENSMUSG00000037683	Armc3	0	0.037247	0.02062	0.049369	0.034519	0	0.5357	Armadillo/beta-catenin-like repeat	Intracellular trafficking, secretion, and vesicular transport	armadillo repeat-containing protein 3 isoform 1
ENSMUSG00000045102	Poln	0.099652	0.083346	0.076788	0.153201	0.13397	0.089235	0.535	DNA polymerase family A	Replication, recombination and repair	DNA polymerase nu isoform 1
ENSMUSG00000022705	Drd3	0	0	0.023304	0.033764	0	0	0.5349	7 transmembrane receptor (rhodopsin family)	Intracellular trafficking, secretion, and vesicular transport	D(3) dopamine receptor isoform X1
ENSMUSG00000023826	Prkn	0.203209	0.143885	0.122525	0.150146	0.177267	0.352714	0.5343	RING/Ubox like zinc-binding domain	Posttranslational modification, protein turnover, chaperones	E3 ubiquitin-protein ligase parkin isoform 1
ENSMUSG00000026068	Il18rap	2.66313	2.97718	2.30979	3.75767	4.21377	3.54189	0.5343	TIR domain	Intracellular trafficking, secretion, and vesicular transport	interleukin-18 receptor accessory protein precursor
ENSMUSG00000028747	Htr6	0.114432	0.057295	0.10059	0.049137	0.09859	0.24649	0.5337	7 transmembrane receptor (rhodopsin family)	Intracellular trafficking, secretion, and vesicular transport	5-hydroxytryptamine receptor 6
ENSMUSG00000109482	Gm4756	0	0.03444	0.019267	0.032444	0.045279	0	0.5332	short chain dehydrogenase	Function unknown	dehydrogenase/reductase SDR family member 7-like isoform X2 [Mus caroli]
ENSMUSG00000030041	M1ap	0.20509	0.360353	0.214339	0.473477	0.331449	0.323215	0.5328	--	Function unknown	meiosis 1 arrest protein
ENSMUSG00000000782	Tcf7	1.57168	1.46129	1.40372	2.36909	2.49153	1.5572	0.5326	HMG (high mobility group) box	Transcription	RecName: Full=Transcription factor 7; Short=TCF-7; AltName: Full=T-cell-specific transcription factor 1; Short=T-cell factor 1; Short=TCF-1
ENSMUSG00000072968	Gm17728	0.093838	0.168757	0.462145	0.628018	0.177063	0.243097	0.5323	--	Function unknown	unnamed protein product
ENSMUSG00000086596	Susd5	0.056254	0.034217	0.078987	0.069417	0.10703	0.068634	0.5323	Extracellular link domain	Function unknown	sushi domain-containing protein 5 precursor
ENSMUSG00000091034	Gm17660	0.0601	0	0	0	0.086893	0	0.5319	--	--	predicted gene, 17660 precursor
ENSMUSG00000047649	Cd3eap	7.17522	6.4246	7.86545	10.2778	10.496	10.2564	0.5317	DNA-directed RNA polymerase I subunit RPA34.5	Transcription	CD3E antigen, epsilon polypeptide associated protein, partial
ENSMUSG00000099545	Gm13276	0.135386	0.070507	0.16818	0.183484	0.292652	0.064538	0.5314	Interferon alpha/beta domain	Function unknown	interferon zeta-like precursor
ENSMUSG00000032744	Heyl	0.351794	0.233132	0.263496	0.436489	0.391905	0.39753	0.531	Helix-loop-helix DNA-binding domain	Transcription	hairy/enhancer-of-split related with YRPW motif-like protein
ENSMUSG00000076441	Ass1	71.7592	80.1585	75.4502	111.318	112.676	104.525	0.5309	Arginosuccinate synthase	Amino acid transport and metabolism	argininosuccinate synthase
ENSMUSG00000048234	Rnf149	21.7014	20.6549	19.6182	29.5749	30.1138	29.8511	0.5309	Ring finger domain	Posttranslational modification, protein turnover, chaperones	E3 ubiquitin-protein ligase RNF149 precursor
ENSMUSG00000058252	Tcp11x2	0.049973	0	0.038431	0	0	0.127649	0.53	T-complex protein 11	Function unknown	T-complex protein 11 homolog
ENSMUSG00000023232	Serinc2	10.4315	9.81465	9.9345	14.5885	14.29	14.6962	0.5299	Serine incorporator (Serinc)	Function unknown	serine incorporator 2 isoform 2
ENSMUSG00000035840	Lysmd3	10.7703	11.2255	7.89255	14.0031	14.78	14.3315	0.5286	LysM domain	Function unknown	lysM and putative peptidoglycan-binding domain-containing protein 3
ENSMUSG00000035049	Rrp12	8.02684	8.26339	7.81013	11.1032	11.6833	11.9749	0.5284	NUC173 domain	Function unknown	RRP12-like protein
ENSMUSG00000020573	Pik3cg	0.150812	0.217603	0.206612	0.259836	0.247081	0.322212	0.528	Phosphoinositide 3-kinase family, accessory domain (PIK domain)	Chromatin structure and dynamics;; Cell cycle control, cell division, chromosome partitioning;; Replication, recombination and repair;; Signal transduction mechanisms;; Intracellular trafficking, secretion, and vesicular transport	phosphatidylinositol 4,5-bisphosphate 3-kinase catalytic subunit gamma isoform
ENSMUSG00000039419	Cntnap2	0.18541	0.135484	0.097817	0.146585	0.245751	0.211362	0.5279	Laminin G domain	Function unknown	contactin-associated protein-like 2 isoform a precursor
ENSMUSG00000043091	Tuba1c	104.52	102.654	110.717	158.031	154.535	145.623	0.5274	Tubulin/FtsZ family, GTPase domain	Cytoskeleton	tubulin alpha-1C chain [Cricetulus griseus]
ENSMUSG00000004562	Arhgef40	31.6701	29.7494	29.8698	43.4422	44.4903	43.6172	0.5271	RhoGEF domain	Signal transduction mechanisms	rho guanine nucleotide exchange factor 40 isoform 1
ENSMUSG00000072972	Adam4	0.218444	0.403934	0.214322	0.470326	0.317618	0.417245	0.5265	ADAM cysteine-rich	Function unknown	a disintegrin and metallopeptidase domain 4 precursor
ENSMUSG00000035109	Shc4	0.973065	1.34285	1.0196	1.34041	1.64809	1.81353	0.5257	Phosphotyrosine interaction domain (PTB/PID)	Posttranslational modification, protein turnover, chaperones	SHC-transforming protein 4
ENSMUSG00000021360	Gcnt2	6.89575	7.60782	6.04486	10.0192	9.87432	9.68113	0.5253	Core-2/I-Branching enzyme	Function unknown	N-acetyllactosaminide beta-1,6-N-acetylglucosaminyl-transferase isoform B
ENSMUSG00000027412	Lpin3	3.05066	3.32901	3.20147	4.34444	5.08483	4.34949	0.5242	LNS2 (Lipin/Ned1/Smp2)	Function unknown	phosphatidate phosphatase LPIN3
ENSMUSG00000031139	Mcf2	0.105676	0.098682	0.111254	0.20422	0.115666	0.133911	0.5239	RhoGEF domain	Signal transduction mechanisms	unnamed protein product
ENSMUSG00000034591	Slc41a2	5.8558	6.88073	4.95684	8.15908	8.31591	8.96355	0.5238	Divalent cation transporter	Inorganic ion transport and metabolism	solute carrier family 41 member 2
ENSMUSG00000044352	Sowaha	0.013173	0	0.04705	0.031228	0.029524	0.025821	0.5236	Ankyrin repeats (3 copies)	Function unknown	ankyrin repeat domain-containing protein SOWAHA precursor
ENSMUSG00000055415	Atp10b	0.016958	0.047482	0.02827	0.035205	0.037286	0.060761	0.5234	Phospholipid-translocating P-type ATPase C-terminal	Inorganic ion transport and metabolism	probable phospholipid-transporting ATPase VB
ENSMUSG00000053870	Fpgt	14.7941	14.8901	11.2754	20.3064	18.9969	19.5651	0.5233	L-fucokinase	Carbohydrate transport and metabolism	fucose-1-phosphate guanylyltransferase
ENSMUSG00000037253	Mex3c	31.8463	31.9842	25.2578	43.1823	42.6591	42.1875	0.5232	KH domain	Function unknown	RNA-binding E3 ubiquitin-protein ligase MEX3C
ENSMUSG00000054051	Ercc6	3.85135	3.77839	3.38526	5.3638	5.35001	5.11222	0.5228	SNF2 family N-terminal domain	Replication, recombination and repair	DNA excision repair protein ERCC-6
ENSMUSG00000023905	Tnfrsf12a	128.389	132.74	132.837	187.57	193.819	184.056	0.5213	Tumour necrosis factor receptor stn_TNFRSF12A_TNFR domain	Intracellular trafficking, secretion, and vesicular transport	tumor necrosis factor receptor superfamily member 12A isoform 1 precursor
ENSMUSG00000038304	Cd160	0.037231	0.018629	0.064352	0	0.073849	0.098664	0.5211	Immunoglobulin V-set domain	Posttranslational modification, protein turnover, chaperones	CD160 antigen isoform a precursor
ENSMUSG00000023150	Ivns1abp	49.3514	48.9436	42.9714	67.7542	65.733	69.2391	0.5211	Kelch motif	Function unknown	Ivns1abp protein
ENSMUSG00000021149	Gtpbp4	8.87411	9.03046	8.41325	12.9265	12.3429	12.4967	0.5211	NOG1 N-terminal helical domain	Function unknown	nucleolar GTP-binding protein 1
ENSMUSG00000024987	Cyp26a1	0	0.092304	0	0	0.042227	0.090215	0.5209	Cytochrome P450	Secondary metabolites biosynthesis, transport and catabolism	cytochrome P450 26A1
ENSMUSG00000056829	Foxb2	0	0	0.025141	0	0.036072	0	0.5208	Forkhead domain	Transcription	forkhead box protein B2
ENSMUSG00000035653	Lrfn5	0.020752	0.012125	0.00539	0.013107	0.030938	0.010838	0.5203	Leucine rich repeat	Function unknown	leucine-rich repeat and fibronectin type-III domain-containing protein 5 isoform 1 precursor
ENSMUSG00000029313	Aff1	19.348	18.6774	17.294	26.1812	26.5266	26.6156	0.52	AF-4 proto-oncoprotein N-terminal region	Transcription	AF4/FMR2 family member 1 isoform 2
ENSMUSG00000027076	Timm10	11.8108	11.2771	12.252	19.3609	16.5785	14.6686	0.5181	Tim10/DDP family zinc finger	Posttranslational modification, protein turnover, chaperones	mitochondrial import inner membrane translocase subunit Tim10 isoform X2 [Cavia porcellus]
ENSMUSG00000040413	Timd2	0.011277	0	0.035869	0.051824	0.015688	0	0.518	Immunoglobulin V-set domain	--	T-cell immunoglobulin and mucin domain-containing protein 2 precursor
ENSMUSG00000051029	Serpinb1b	0.083228	0.17335	0.177286	0.153711	0.174857	0.292489	0.5175	Serpin (serine protease inhibitor)	Posttranslational modification, protein turnover, chaperones	leukocyte elastase inhibitor B
ENSMUSG00000026377	Nifk	21.2683	20.4174	19.7381	29.2497	29.7084	28.9463	0.5171	FHA Ki67 binding domain of hNIFK	Function unknown	MKI67 FHA domain-interacting nucleolar phosphoprotein
ENSMUSG00000039929	Urb1	2.94811	3.02302	2.44909	3.88511	4.12561	4.03313	0.5164	Ribosome 60S biogenesis N-terminal	Function unknown	nucleolar pre-ribosomal-associated protein 1
ENSMUSG00000048376	F2r	145.555	144.061	126.353	198.065	196.251	200.658	0.5163	7 transmembrane receptor (rhodopsin family)	Intracellular trafficking, secretion, and vesicular transport	proteinase-activated receptor 1 precursor
ENSMUSG00000003283	Hck	1.10094	0.850566	1.11416	1.22229	1.37826	1.78264	0.5158	Protein tyrosine and serine/threonine kinase	Signal transduction mechanisms	tyrosine-protein kinase HCK isoform p59Hck
ENSMUSG00000047485	Klhl34	0.042759	0.067828	0.059196	0.117698	0.028148	0.096741	0.5148	BTB/POZ domain	Function unknown	kelch-like protein 34
ENSMUSG00000106379	Lhfpl3	0.012785	0.026598	0.05248	0	0.049824	0.081421	0.5147	Lipoma HMGIC fusion partner-like protein	Intracellular trafficking, secretion, and vesicular transport	LHFPL tetraspan subfamily member 3 protein isoform 2
ENSMUSG00000033799	Fam208b	9.46167	9.27959	8.04753	12.3552	12.2629	13.6285	0.5137	Protein of unknown function (DUF3715)	Posttranslational modification, protein turnover, chaperones	protein TASOR 2 isoform 1
ENSMUSG00000053522	Lgals7	0.258702	0.275318	0.590005	0.513171	0.708034	0.383509	0.5136	Galactoside-binding lectin	Function unknown	galectin-7
ENSMUSG00000032407	U2surp	22.9595	13.0275	10.403	27.0059	13.1314	26.083	0.5135	Surp module	Function unknown	U2 snRNP-associated SURP motif-containing protein isoform 1
ENSMUSG00000030521	Mphosph10	13.4424	12.4601	11.2935	18.1812	17.0115	17.9002	0.5134	Mpp10 protein	Translation, ribosomal structure and biogenesis	U3 small nucleolar ribonucleoprotein protein MPP10
ENSMUSG00000038094	Atp13a4	0.078514	0.120606	0.105704	0.130801	0.189339	0.114542	0.512	P5-type ATPase cation transporter	Intracellular trafficking, secretion, and vesicular transport	probable cation-transporting ATPase 13A4 isoform 1
ENSMUSG00000022637	Cblb	9.04236	9.94362	9.84641	13.5688	14.0139	13.5306	0.5119	CBL proto-oncogene N-terminal domain 1	Posttranslational modification, protein turnover, chaperones	E3 ubiquitin-protein ligase CBL-B
ENSMUSG00000000159	Igsf5	0.506622	0.610603	0.509435	0.596061	0.905404	0.817347	0.5115	Immunoglobulin domain	Intracellular trafficking, secretion, and vesicular transport	immunoglobulin superfamily member 5 isoform 2 precursor
ENSMUSG00000017724	Etv4	15.9589	17.1086	17.7523	24.0723	23.7838	24.572	0.5112	PEA3 subfamily ETS-domain transcription factor N terminal domain	Transcription	ETS translocation variant 4 isoform 1
ENSMUSG00000029372	Ppbp	0.798047	0.944575	0.747416	1.08633	1.28169	1.18066	0.5111	Small cytokines (intecrine/chemokine), interleukin-8 like	Intracellular trafficking, secretion, and vesicular transport	platelet basic protein precursor
ENSMUSG00000051726	Kcnf1	0.43674	0.516955	0.436447	0.879627	0.481135	0.62029	0.511	Ion transport protein	Inorganic ion transport and metabolism	potassium voltage-gated channel subfamily F member 1
ENSMUSG00000029999	Tgfa	0.668984	0.52166	0.584134	0.863415	0.792462	0.872725	0.5107	--	Signal transduction mechanisms	protransforming growth factor alpha preproprotein
ENSMUSG00000033323	Ctdp1	9.88515	9.52876	10.0806	14.1103	13.6589	14.2346	0.5101	FCP1, C-terminal	Transcription	RNA polymerase II subunit A C-terminal domain phosphatase
ENSMUSG00000039578	Ccser1	0.153483	0.237046	0.13376	0.266509	0.312469	0.167466	0.5097	--	Function unknown	serine-rich coiled-coil domain-containing protein 1
ENSMUSG00000037437	Adam32	0.286642	0.161666	0.200009	0.355558	0.188555	0.37886	0.5096	Reprolysin (M12B) family zinc metalloprotease	Function unknown	disintegrin and metalloproteinase domain-containing protein 32 isoform 1 preproprotein
ENSMUSG00000050357	Carmil2	0.111721	0.109372	0.148028	0.161043	0.180503	0.183933	0.5095	CARMIL C-terminus	Function unknown	capping protein, Arp2/3 and myosin-I linker protein 2
ENSMUSG00000026904	Slc4a10	0.086138	0.142139	0.077949	0.199532	0.087459	0.148677	0.5086	HCO3- transporter family	Intracellular trafficking, secretion, and vesicular transport	sodium-driven chloride bicarbonate exchanger isoform 2
ENSMUSG00000070284	Gmppb	10.5878	11.431	13.1428	17.9255	17.1125	14.9561	0.5078	Nucleotidyl transferase	Cell wall/membrane/envelope biogenesis	mannose-1-phosphate guanyltransferase beta
ENSMUSG00000004540	Psg17	0.079495	0.145145	0.073874	0.17286	0.115976	0.135417	0.5071	Immunoglobulin V-set domain	Function unknown	pregnancy specific glycoprotein 17
ENSMUSG00000062937	Mtap	42.1129	43.838	39.26	58.9035	59.1258	59.9036	0.507	Phosphorylase superfamily	Nucleotide transport and metabolism	S-methyl-5'-thioadenosine phosphorylase
ENSMUSG00000001707	Eef1e1	11.4842	11.936	11.0473	16.4487	16.0267	16.4989	0.5068	Glutathione S-transferase, C-terminal domain	Posttranslational modification, protein turnover, chaperones	eukaryotic translation elongation factor 1 epsilon-1
ENSMUSG00000064225	Paqr9	0.019583	0.035117	0.017976	0.034543	0.045872	0.022849	0.5068	Haemolysin-III related	Function unknown	membrane progesterone receptor epsilon
ENSMUSG00000041669	Prima1	0.034746	0	0.038757	0.104398	0	0	0.5062	Proline-rich membrane anchor 1	Intracellular trafficking, secretion, and vesicular transport	proline-rich membrane anchor 1 isoform X2 [Mastomys coucha]
ENSMUSG00000044770	Scml4	0.073972	0.124644	0.10361	0.071352	0.177649	0.180225	0.5061	SLED domain	Function unknown	sex comb on midleg-like protein 4 isoform X1
ENSMUSG00000048279	Sacs	4.35964	4.57789	3.86017	6.1566	5.96643	6.04646	0.5056	HEPN domain	Function unknown	sacsin isoform 1
ENSMUSG00000024986	Hhex	0.21884	0.205015	0.257808	0.332323	0.245442	0.389621	0.505	Homeodomain	Transcription	hematopoietically-expressed homeobox protein Hhex
ENSMUSG00000095294	Gm21119	0.014624	0.010001	0.011238	0.007763	0.022687	0.020441	0.5049	Ankyrin repeats (many copies)	Function unknown	ankyrin repeat domain-containing protein 7-like
ENSMUSG00000022876	Samsn1	0	0.191183	0.091717	0.082679	0.143994	0.174487	0.5039	Lymphocyte signaling adaptor protein	Function unknown	SAM domain-containing protein SAMSN-1
ENSMUSG00000029155	Spata18	0.152772	0.021026	0	0.036821	0.078924	0.130679	0.5037	Mitochondria-eating protein	Function unknown	mitochondria-eating protein
ENSMUSG00000030878	Cdr2	27.8115	27.0636	26.5718	38.5899	38.5877	38.2343	0.5029	--	Function unknown	cerebellar degeneration-related protein 2 isoform 1
ENSMUSG00000042719	Naa25	13.7229	13.1549	11.0881	17.9818	17.767	18.0403	0.5026	N-acetyltransferase B complex (NatB) non catalytic subunit	Function unknown	N-alpha-acetyltransferase 25, NatB auxiliary subunit
ENSMUSG00000067336	Bmpr2	16.58	16.4247	12.042	20.8281	21.2306	21.7585	0.5025	Protein kinase domain	Signal transduction mechanisms	bone morphogenetic protein receptor type-2 precursor
ENSMUSG00000052525	Spdya	0.573528	0.522595	0.267066	0.529128	0.628749	0.773148	0.5024	Cell cycle regulatory protein	Function unknown	speedy protein A isoform 1
ENSMUSG00000015176	Nolc1	25.1946	24.2404	23.2427	33.9632	34.7036	34.2545	0.502	SRP40, C-terminal domain	Function unknown	nucleolar and coiled-body phosphoprotein 1 isoform C
ENSMUSG00000079442	St6galnac4	6.48918	6.11004	6.70514	9.01335	9.63447	8.68805	0.5019	Glycosyltransferase family 29 (sialyltransferase)	Function unknown	unnamed protein product, partial
ENSMUSG00000026278	Bok	10.4247	10.0057	11.1346	15.2283	14.37	15.087	0.5015	Apoptosis regulator proteins, Bcl-2 family	Intracellular trafficking, secretion, and vesicular transport	bcl-2-related ovarian killer protein
ENSMUSG00000074826	Gm10767	0.806572	0.507026	0.421056	0.568003	0.897925	0.989169	0.5011	mRNA cap methylation, RNMT-activating mini protein	Function unknown	uncharacterized protein LOC100038538
ENSMUSG00000037712	Fermt2	99.1178	99.0091	89.1505	133.031	136.372	137.135	0.5009	FERM central domain	Function unknown	fermitin family homolog 2 isoform 3
ENSMUSG00000030471	Zdhhc13	12.2127	11.5777	10.0727	14.4966	15.5647	17.828	0.5	Ankyrin repeats (many copies)	Function unknown	palmitoyltransferase ZDHHC13
ENSMUSG00000057697	Vmn1r53	0.043463	0.047336	0	0	0	0.128361	0.4995	Vomeronasal organ pheromone receptor family, V1R	Intracellular trafficking, secretion, and vesicular transport	vomeronasal type-1 receptor 53
ENSMUSG00000031568	Rwdd4a	12.4956	13.3641	11.2918	22.2586	15.3084	14.9312	0.4988	RWD domain	Function unknown	RWD domain-containing protein 4
ENSMUSG00000037833	Sh2d4b	0.104117	0.129515	0.096369	0.102699	0.230875	0.132622	0.4985	SH2 domain	Function unknown	SH2 domain-containing protein 4B isoform X3 [Mus pahari]
ENSMUSG00000074221	Zfp568	6.92931	7.18575	7.99074	11.0636	9.92411	10.2372	0.4983	Zinc-finger double domain	Function unknown	zinc finger protein 568 isoform 2
ENSMUSG00000051166	Eml5	2.26883	2.24577	2.098	3.20388	2.97797	3.15672	0.498	WD domain, G-beta repeat	Function unknown	Eml5 protein
ENSMUSG00000041153	Osgin2	4.54763	4.0533	4.21404	5.94987	5.93958	6.2076	0.4979	Pyridine nucleotide-disulphide oxidoreductase	Posttranslational modification, protein turnover, chaperones	oxidative stress-induced growth inhibitor 2 isoform 1
ENSMUSG00000025995	Wdr75	21.6417	20.241	18.6013	28.15	28.2622	28.9876	0.4977	WD domain, G-beta repeat	Function unknown	WD repeat-containing protein 75
ENSMUSG00000022299	Slc25a32	3.5763	3.42745	3.40114	4.95608	4.5515	5.18274	0.4976	Mitochondrial carrier protein	Function unknown	mitochondrial folate transporter/carrier
ENSMUSG00000005124	Wisp1	83.2541	86.5079	76.0024	116.077	115.766	115.127	0.4975	CCN3 Nov like TSP1 domain	Intracellular trafficking, secretion, and vesicular transport	WNT1 inducible signaling pathway protein 1, isoform CRA_d, partial
ENSMUSG00000020075	Ddx21	33.6594	32.6042	33.5275	47.7994	45.4315	47.5856	0.4968	DEAD/DEAH box helicase	Replication, recombination and repair	nucleolar RNA helicase 2
ENSMUSG00000060499	Rpl10l	0.023835	0	0.009648	0.02053	0.02671	0	0.4966	Ribosomal protein L16p/L10e	Translation, ribosomal structure and biogenesis	60S ribosomal protein L10-like
ENSMUSG00000093910	Zfp853	0.039915	0.06982	0.07172	0.066749	0.046165	0.143093	0.4966	Zinc-finger double domain	Function unknown	zinc finger protein 853 isoform X2
ENSMUSG00000045929	Gm20715	0	0	0.008789	0.012399	0	0	0.4965	--	Function unknown	small integral membrane protein 17
ENSMUSG00000012819	Cdh23	0.082316	0.090619	0.094762	0.113262	0.144497	0.119763	0.496	Cadherin domain	Function unknown	RecName: Full=Cadherin-23; AltName: Full=Otocadherin; Flags: Precursor
ENSMUSG00000019951	Uhrf1bp1l	20.2069	21.0168	17.3891	27.2417	27.8284	27.5487	0.4953	N-terminal region of Chorein or VPS13	Function unknown	UHRF1-binding protein 1-like
ENSMUSG00000047104	Pbp2	3.42578	3.44577	3.16265	4.79633	4.68862	4.6571	0.4951	Phosphatidylethanolamine-binding protein	Function unknown	phosphatidylethanolamine-binding protein 2
ENSMUSG00000002603	Tgfb1	26.1708	25.8553	25.639	37.0772	38.4586	33.9112	0.4949	TGF-beta propeptide	Posttranslational modification, protein turnover, chaperones	transforming growth factor beta-1 proprotein preproprotein
ENSMUSG00000032098	Treh	0.028018	0	0	0.02069	0.01014	0.008635	0.4942	Trehalase	Carbohydrate transport and metabolism	trehalase isoform 1 precursor
ENSMUSG00000031523	Dlc1	14.2246	14.6792	14.2551	19.4617	21.1383	20.1564	0.4934	START domain	Intracellular trafficking, secretion, and vesicular transport	rho GTPase-activating protein 7 isoform 3
ENSMUSG00000045624	Esf1	8.51223	9.57227	7.76443	12.4112	12.1684	11.8064	0.4933	NUC153 domain	Function unknown	ESF1 homolog
ENSMUSG00000071516	Hist1h2ai	0.442432	0.617274	0.541122	0.849583	0.736832	0.664956	0.492	C-terminus of histone H2A	Chromatin structure and dynamics	histone cluster 1, H2an [Rattus norvegicus]
ENSMUSG00000078817	Nlrp12	0	0.007744	0.016032	0.008344	0.015776	0.009313	0.4918	NACHT domain	Function unknown	NACHT, LRR and PYD domains-containing protein 12
ENSMUSG00000032268	Tmprss5	0	0.018498	0.01695	0.027221	0	0.022618	0.4916	Trypsin	Posttranslational modification, protein turnover, chaperones	transmembrane protease serine 5 isoform 1
ENSMUSG00000041438	Utp4	26.8207	26.1551	27.1509	38.1953	36.1606	38.295	0.4915	Anaphase-promoting complex subunit 4 WD40 domain	Function unknown	mKIAA1988 protein, partial
ENSMUSG00000075420	Smim6	0.19064	0.338721	0.251155	0.113479	0.272496	0.711048	0.4911	--	Function unknown	small integral membrane protein 6
ENSMUSG00000037010	Apln	0.571897	0.808883	0.542794	0.927293	0.87708	0.899069	0.491	APJ endogenous ligand	Function unknown	apelin, partial
ENSMUSG00000027208	Fgf7	7.7481	7.26624	6.56733	10.3033	9.42675	10.5945	0.4907	Fibroblast growth factor	Signal transduction mechanisms	fibroblast growth factor 7 precursor
ENSMUSG00000047108	Dnajb7	0.035492	0.11688	0.030351	0.04207	0.079546	0.134965	0.4898	DnaJ domain	Posttranslational modification, protein turnover, chaperones	dnaJ homolog subfamily B member 7
ENSMUSG00000087141	Plcxd2	2.91477	2.64446	2.52578	3.61626	3.77499	3.95444	0.4888	--	Posttranslational modification, protein turnover, chaperones	PI-PLC X domain-containing protein 2
ENSMUSG00000049709	Nlrp10	0.087158	0.033297	0.014598	0.107077	0.031385	0.0509	0.4876	NACHT domain	Function unknown	NACHT, LRR and PYD domains-containing protein 10
ENSMUSG00000024732	Ccdc86	9.27814	9.4426	9.28963	12.9994	13.5968	12.6312	0.4859	Cgr1 family	Function unknown	coiled-coil domain-containing protein 86
ENSMUSG00000035314	Gdpd5	5.3045	5.1208	4.7641	7.05447	7.30795	6.90952	0.4859	Glycerophosphoryl diester phosphodiesterase family	Energy production and conversion	glycerophosphodiester phosphodiesterase domain-containing protein 5 isoform 1
ENSMUSG00000047407	Tgif1	32.9286	31.0637	30.6211	44.9308	43.435	44.1313	0.4858	Homeobox KN domain	Transcription	homeobox protein TGIF1 isoform a
ENSMUSG00000028392	Bspry	0.072607	0.097039	0.073386	0.122919	0.025218	0.192103	0.4854	SPRY-associated domain	Function unknown	B-box and SPRY domain containing, isoform CRA_d, partial
ENSMUSG00000005373	Mlxipl	0.013464	0	0.030128	0	0.053109	0.007917	0.4854	Helix-loop-helix DNA-binding domain	Function unknown	carbohydrate-responsive element-binding protein isoform 1
ENSMUSG00000063406	Tmed5	30.945	28.8571	18.0811	35.909	36.7855	36.2892	0.4847	emp24/gp25L/p24 family/GOLD	Intracellular trafficking, secretion, and vesicular transport	transmembrane emp24 domain-containing protein 5 isoform 1 precursor
ENSMUSG00000030536	Iqgap1	84.537	86.9819	75.1471	112.865	114.883	117.386	0.4846	GTPase-activator protein for Ras-like GTPase	Cytoskeleton	ras GTPase-activating-like protein IQGAP1
ENSMUSG00000070866	Zfp804a	0.369505	0.420556	0.2887	0.392698	0.551806	0.564633	0.4843	Zinc-finger double-stranded RNA-binding	Function unknown	zinc finger protein 804A
ENSMUSG00000069515	Lyz1	0.163452	0.129148	0.051619	0.174677	0.189805	0.116994	0.4841	C-type lysozyme/alpha-lactalbumin family	Carbohydrate transport and metabolism	lysozyme C-1 precursor
ENSMUSG00000017376	Nlk	7.70703	7.77128	6.57449	10.2742	10.193	10.3696	0.4837	Protein kinase domain	Signal transduction mechanisms	serine/threonine-protein kinase NLK [Rattus norvegicus]
ENSMUSG00000050370	Ch25h	4.6934	4.65351	5.13017	7.4795	6.35634	6.40702	0.4836	Fatty acid hydroxylase superfamily	Lipid transport and metabolism	cholesterol 25-hydroxylase
ENSMUSG00000032567	Aste1	3.15727	4.00973	3.33137	5.06791	4.77397	4.83719	0.4836	XPG domain containing	Function unknown	protein asteroid homolog 1 isoform 1
ENSMUSG00000063350	Olfr874	0	0.039674	0	0	0.029857	0.025613	0.4835	Olfactory receptor	Intracellular trafficking, secretion, and vesicular transport	olfactory receptor 874
ENSMUSG00000070702	Csn1s1	0	0.057844	0.038225	0	0	0.134314	0.4835	Casein	Intracellular trafficking, secretion, and vesicular transport	alpha-S1-casein isoform a precursor
ENSMUSG00000027737	Slc7a11	1.65509	1.44506	1.27832	1.91834	2.15402	2.04695	0.4829	Amino acid permease	Amino acid transport and metabolism	cystine/glutamate transporter
ENSMUSG00000034248	Slc25a37	18.1072	19.3369	17.3618	25.7221	25.2269	25.6287	0.4826	Mitochondrial carrier protein	Posttranslational modification, protein turnover, chaperones	mitoferrin-1
ENSMUSG00000050762	Prss27	0.153211	0.062072	0.215781	0.240964	0.237987	0.123332	0.4825	Trypsin	Posttranslational modification, protein turnover, chaperones	serine protease 27 precursor
ENSMUSG00000002365	Snx9	60.4216	60.6687	57.1431	83.8831	80.6674	84.4701	0.4825	WASP-binding domain of Sorting nexin protein	Function unknown	sorting nexin-9
ENSMUSG00000057058	Skap1	0.638522	0.609356	0.57664	0.814108	0.819006	0.914083	0.4814	--	Signal transduction mechanisms	unnamed protein product
ENSMUSG00000031647	Mfap3l	5.34129	5.24727	4.52563	6.93939	6.91209	7.24014	0.4808	Immunoglobulin I-set domain	Intracellular trafficking, secretion, and vesicular transport	microfibrillar-associated protein 3-like isoform a precursor
ENSMUSG00000032303	Chrna3	0	0	0.009505	0.013264	0	0	0.4808	Neurotransmitter-gated ion-channel transmembrane region	Intracellular trafficking, secretion, and vesicular transport	Cholinergic receptor, nicotinic, alpha polypeptide 3
ENSMUSG00000032092	Mpzl2	0.600503	0.684398	0.484471	0.823675	0.844905	0.800094	0.4805	Immunoglobulin V-set domain	Intracellular trafficking, secretion, and vesicular transport	myelin protein zero-like protein 2 precursor
ENSMUSG00000057541	Pus7	11.9431	11.7559	11.089	15.812	15.8963	16.8275	0.4805	tRNA pseudouridine synthase D (TruD)	Function unknown	pseudouridylate synthase 7 homolog isoform 2
ENSMUSG00000031871	Cdh5	0.410223	0.189682	0.283865	0.481632	0.352968	0.398185	0.4802	Cadherin domain	Intracellular trafficking, secretion, and vesicular transport	cadherin-5 preproprotein
ENSMUSG00000027560	Dok5	5.35022	4.00711	5.61919	7.1126	7.18263	6.58927	0.4797	PTB domain (IRS-1 type)	Intracellular trafficking, secretion, and vesicular transport	docking protein 5 isoform 1
ENSMUSG00000006445	Epha2	17.8066	16.8137	17.9419	24.1631	24.8146	24.3147	0.4796	Protein tyrosine and serine/threonine kinase	Signal transduction mechanisms	ephrin type-A receptor 2 precursor
ENSMUSG00000024535	Snx24	35.8526	38.7578	35.3832	49.5145	51.3251	52.4626	0.479	PX domain	Intracellular trafficking, secretion, and vesicular transport	sorting nexing 24, isoform CRA_b, partial
ENSMUSG00000056952	Tatdn2	16.2225	15.1034	14.6942	21.1295	21.8037	21.1575	0.4779	TatD related DNase	Replication, recombination and repair	putative deoxyribonuclease TATDN2 isoform 2
ENSMUSG00000041506	Rrp9	14.6177	14.4687	16.0418	20.6921	21.6245	20.5306	0.4778	WD domain, G-beta repeat	Function unknown	U3 small nucleolar RNA-interacting protein 2
ENSMUSG00000001627	Ifrd1	28.5146	28.9488	26.5764	38.5877	39.3458	39.0386	0.477	Interferon-related developmental regulator (IFRD)	Transcription	interferon-related developmental regulator 1
ENSMUSG00000035181	Heatr5a	20.4911	21.0698	18.4024	27.2762	28.3756	27.8008	0.4769	--	Function unknown	HEAT repeat-containing protein 5A
ENSMUSG00000039911	Spsb1	18.3429	20.402	17.8931	25.886	27.0673	25.8606	0.4767	SPRY domain	Posttranslational modification, protein turnover, chaperones	SPRY domain-containing SOCS box protein 1
ENSMUSG00000031904	Slc7a6	13.9525	13.1964	12.8769	18.3495	18.0111	19.3216	0.4763	Amino acid permease	Amino acid transport and metabolism	Y+L amino acid transporter 2 isoform X1
ENSMUSG00000003348	Mob3a	31.9448	32.8031	31.6554	44.5857	47.2302	42.2855	0.4762	Mob1/phocein family	Signal transduction mechanisms	MOB kinase activator 3A
ENSMUSG00000067578	Cbln4	0.016804	0.018488	0.04086	0.039837	0.018831	0.047212	0.4755	C1q domain	Posttranslational modification, protein turnover, chaperones	cerebellin-4 precursor
ENSMUSG00000039716	Dock3	0.308728	0.521571	0.351937	0.623926	0.566951	0.452506	0.4752	Dock homology region 2	Function unknown	dedicator of cytokinesis protein 3
ENSMUSG00000021392	Nol8	7.81578	8.00536	6.93081	10.6555	10.2816	10.6886	0.4751	RNA recognition motif. (a.k.a. RRM, RBD, or RNP domain)	Function unknown	nucleolar protein 8
ENSMUSG00000033706	Smyd5	15.2912	16.1174	16.0706	21.7116	22.1245	22.1548	0.475	SET domain	Function unknown	SET and MYND domain-containing protein 5
ENSMUSG00000055116	Arntl	24.1617	23.9839	22.8527	32.2095	33.491	32.9588	0.4747	PAS domain	Transcription	aryl hydrocarbon receptor nuclear translocator-like protein 1 isoform 1
ENSMUSG00000055602	Tcp10b	0.052258	0	0	0	0.020271	0.052334	0.4744	T-complex protein 10 C-terminus	Function unknown	t-complex protein 10b
ENSMUSG00000051111	Sv2c	0.068443	0.123757	0.042554	0.090782	0.131021	0.104295	0.4742	Major Facilitator Superfamily	Intracellular trafficking, secretion, and vesicular transport	synaptic vesicle glycoprotein 2C
ENSMUSG00000060568	Fam78b	4.74546	4.58358	4.54908	6.26604	6.60801	6.40369	0.4741	--	Function unknown	protein FAM78B [Microtus ochrogaster]
ENSMUSG00000020325	Fstl3	27.1164	28.4427	25.0468	37.8743	37.8992	36.1347	0.4734	Kazal-type serine protease inhibitor domain	Posttranslational modification, protein turnover, chaperones	follistatin-related protein 3 precursor
ENSMUSG00000063317	Usp31	5.38801	5.17631	4.39097	6.857	6.85727	7.04306	0.473	Ubiquitin carboxyl-terminal hydrolase	Posttranslational modification, protein turnover, chaperones	ubiquitin carboxyl-terminal hydrolase 31
ENSMUSG00000025105	Bnc1	1.94845	1.98351	1.98392	2.77804	2.93814	2.49405	0.4728	Zinc-finger of C2H2 type	Function unknown	zinc finger protein basonuclin-1
ENSMUSG00000000628	Hk2	13.3919	13.6702	13.1929	18.4306	18.3093	19.1232	0.4727	Hexokinase	Carbohydrate transport and metabolism	hexokinase-2
ENSMUSG00000072623	Zfp9	11.1041	11.3635	10.0838	14.4927	15.4429	15.2165	0.4721	Zinc-finger double domain	Function unknown	zinc finger protein 25
ENSMUSG00000053519	Kcnip1	0.364228	0.505938	0.56248	0.747149	0.501833	0.738135	0.472	EF-hand domain pair	Cell cycle control, cell division, chromosome partitioning;; Signal transduction mechanisms;; Cytoskeleton	Kv channel-interacting protein 1 isoform 2 [Rattus norvegicus]
ENSMUSG00000020907	Rcvrn	0	0.330646	0.083673	0.203426	0.100013	0.270987	0.4714	EF-hand domain pair	Cell cycle control, cell division, chromosome partitioning;; Signal transduction mechanisms;; Cytoskeleton	recoverin
ENSMUSG00000046275	Trarg1	0.032441	0.029007	0.047445	0.070234	0.031615	0.049116	0.4713	Interferon-induced transmembrane protein	Intracellular trafficking, secretion, and vesicular transport	trafficking regulator of GLUT4 1
ENSMUSG00000034031	Ccdc182	0	0	0.034637	0.04801	0	0	0.471	Domain of unknown function (DUF4715)	Function unknown	coiled-coil domain-containing protein 182
ENSMUSG00000048686	Hmgb4	0	0	0.027951	0.038742	0	0	0.471	HMG (high mobility group) box	Chromatin structure and dynamics	high mobility group protein B4
ENSMUSG00000037860	Aim2	0.153905	0.249668	0.185183	0.278893	0.321993	0.21515	0.471	HIN-200/IF120x domain	Transcription	interferon-inducible protein AIM2
ENSMUSG00000001630	Stk38l	7.00355	7.47875	6.6749	10.0202	10.0224	9.28126	0.4709	Protein kinase domain	Signal transduction mechanisms	serine/threonine-protein kinase 38-like isoform X3
ENSMUSG00000054178	Gm9938	5.59237	4.87701	4.04164	6.8526	6.72865	6.50701	0.4692	--	--	unnamed protein product
ENSMUSG00000112129	Pbld1	0.060185	0.107609	0.017326	0.096197	0.160016	0	0.4689	Phenazine biosynthesis-like protein	Function unknown	phenazine biosynthesis-like domain-containing protein 1 isoform X1
ENSMUSG00000116780	Gm3417	0.260943	0.068284	0.446491	0.348981	0.250575	0.473907	0.4687	Tctex-1 family	Function unknown	t-complex-associated testis expressed 3-like isoform 1
ENSMUSG00000026646	Suv39h2	1.24206	1.45363	1.12333	1.9709	1.66011	1.65245	0.4683	SET domain	Function unknown	histone-lysine N-methyltransferase SUV39H2
ENSMUSG00000067882	Casp16-ps	0.058549	0.11324	0.049411	0.155792	0.03071	0.119504	0.4682	--	Posttranslational modification, protein turnover, chaperones	caspase-14-like [Grammomys surdaster]
ENSMUSG00000035834	Polr3g	2.06833	2.10741	2.15745	2.63886	2.85335	3.26905	0.4682	DNA-directed RNA polymerase III subunit Rpc31	Transcription	DNA-directed RNA polymerase III subunit RPC7
ENSMUSG00000030217	Art4	0.056638	0	0.046281	0.034448	0.077221	0.030698	0.4681	NAD:arginine ADP-ribosyltransferase	Posttranslational modification, protein turnover, chaperones	ecto-ADP-ribosyltransferase 4 precursor
ENSMUSG00000000049	Apoh	0.10186	0	0.273908	0.210327	0.156903	0.152553	0.4681	Sushi repeat (SCR repeat)	Function unknown	beta-2-glycoprotein 1 precursor
ENSMUSG00000023926	Rhag	0.117657	0.137164	0.083738	0.269948	0.106462	0.091815	0.4678	Ammonium Transporter Family	Intracellular trafficking, secretion, and vesicular transport	ammonium transporter Rh type A precursor
ENSMUSG00000026304	Rab17	0	0.058603	0.022776	0.031359	0.029846	0.051335	0.4677	Ras family	Function unknown	ras-related protein Rab-17
ENSMUSG00000030657	Xylt1	1.59053	1.42238	1.49503	1.95381	2.10878	2.17109	0.4676	Xylosyltransferase C terminal	Function unknown	xylosyltransferase 1 precursor
ENSMUSG00000026525	Opn3	0.834322	0.772529	0.858633	1.05122	1.29585	1.06188	0.4675	7 transmembrane receptor (rhodopsin family)	Intracellular trafficking, secretion, and vesicular transport	opsin-3
ENSMUSG00000098488	Pla2g4b	0.035794	0.027384	0.042133	0.076672	0.027447	0.041423	0.4668	Lysophospholipase catalytic domain	Lipid transport and metabolism	cytosolic phospholipase A2 beta
ENSMUSG00000046441	Cmtr2	3.55164	3.50111	3.04495	4.76001	4.52401	4.66913	0.4666	FtsJ-like methyltransferase	Function unknown	cap-specific mRNA (nucleoside-2'-O-)-methyltransferase 2
ENSMUSG00000038279	Nop2	30.5426	31.3789	29.3568	43.452	41.6909	40.9618	0.4663	16S rRNA methyltransferase RsmB/F	Translation, ribosomal structure and biogenesis	probable 28S rRNA (cytosine-C(5))-methyltransferase
ENSMUSG00000028979	Masp2	0	0.025597	0.086779	0.047426	0.075092	0.03271	0.4661	Trypsin	Posttranslational modification, protein turnover, chaperones	mannan-binding lectin serine protease 2 isoform 1 precursor
ENSMUSG00000005057	Sh2b2	0.85226	0.776081	1.00043	1.07823	1.28365	1.26901	0.4659	Phenylalanine zipper	Signal transduction mechanisms	SH2B adaptor protein 2, isoform CRA_c, partial
ENSMUSG00000039037	St6galnac5	0.097857	0.059727	0.04192	0.076748	0.113198	0.085609	0.4659	Glycosyltransferase family 29 (sialyltransferase)	Function unknown	alpha-N-acetylgalactosaminide alpha-2,6-sialyltransferase 5
ENSMUSG00000021751	Acox2	0.025051	0	0	0	0.010089	0.024497	0.4653	Acyl-CoA oxidase	Lipid transport and metabolism	acyl-Coenzyme A oxidase 2, branched chain, isoform CRA_c, partial
ENSMUSG00000001305	Rrp15	13.4164	12.5265	13.4829	18.4977	17.0524	18.8789	0.4652	Rrp15p	Function unknown	RRP15-like protein
ENSMUSG00000035498	Cdcp1	0.067929	0.054622	0.08338	0.042781	0.098422	0.142993	0.4647	CUB domain	Intracellular trafficking, secretion, and vesicular transport	CUB domain-containing protein 1 precursor
ENSMUSG00000002228	Ppm1j	2.76044	2.97805	2.87546	3.9343	3.89296	4.05908	0.4646	Protein phosphatase 2C	Signal transduction mechanisms	protein phosphatase 1J
ENSMUSG00000039838	Slc45a1	0.027644	0.061779	0.072399	0.121421	0.034829	0.067028	0.4644	Major Facilitator Superfamily	Intracellular trafficking, secretion, and vesicular transport	proton-associated sugar transporter A isoform 1
ENSMUSG00000024511	Rab27b	2.01502	1.44635	1.28098	2.32964	2.27578	1.93646	0.4641	Ras family	Function unknown	ras-related protein Rab-27B isoform 1
ENSMUSG00000028163	Nfkb1	16.2559	15.7161	14.8437	22.2276	20.9403	21.3511	0.4627	Rel homology DNA-binding domain	Function unknown	nuclear factor NF-kappa-B p105 subunit
ENSMUSG00000014907	Naf1	6.49679	6.15227	5.03761	8.21318	8.08255	8.06663	0.462	Gar1/Naf1 RNA binding region	Function unknown	H/ACA ribonucleoprotein complex non-core subunit NAF1
ENSMUSG00000023942	Slc29a1	9.94038	10.4772	11.4879	13.6348	15.0437	15.2657	0.4619	Nucleoside transporter	Function unknown	equilibrative nucleoside transporter 1 isoform 2
ENSMUSG00000026357	Rgs18	0	0.047602	0.020533	0.070298	0	0.023532	0.4617	Regulator of G protein signaling domain	Transcription	regulator of G-protein signaling 18
ENSMUSG00000024479	Mal2	0.074388	0.071893	0.066348	0.151008	0.027355	0.114382	0.4613	Membrane-associating domain	Function unknown	protein MAL2
ENSMUSG00000018387	Shroom1	1.8235	1.80967	1.57605	2.37547	2.54935	2.2448	0.4608	Apx/Shroom domain ASD2	Function unknown	protein Shroom1 isoform 1
ENSMUSG00000078129	Actl10	0.085228	0.097755	0.143177	0.253268	0.094903	0.100619	0.4605	Actin	Cytoskeleton	actin-like protein 10
ENSMUSG00000032257	Ankk1	0.417638	0.788837	0.58419	0.77383	0.861662	0.82821	0.4603	Ankyrin repeats (3 copies)	Function unknown	ankyrin repeat and protein kinase domain-containing protein 1 isoform 2
ENSMUSG00000038059	Smim3	8.32411	8.70365	8.64199	12.1852	11.0481	12.0832	0.4603	Small integral membrane protein 3	Function unknown	small integral membrane protein 3 isoform X1 [Mus caroli]
ENSMUSG00000037336	Mfsd2b	0.120102	0.103578	0.15664	0.110709	0.187266	0.225258	0.4602	MFS/sugar transport protein	Carbohydrate transport and metabolism	unnamed protein product
ENSMUSG00000052087	Rgs14	0.082173	0	0.067204	0.059456	0.115204	0.030835	0.4601	Raf-like Ras-binding domain	Transcription	regulator of G-protein signaling 14 isoform 1
ENSMUSG00000057967	Fgf18	1.49125	1.05702	1.12436	1.65321	1.59047	1.80703	0.4597	Fibroblast growth factor	Signal transduction mechanisms	fibroblast growth factor 18 precursor
ENSMUSG00000015468	Notch4	0.735687	0.860728	0.800128	1.11685	1.11657	1.06154	0.4593	EGF-like domain	Function unknown	Notch gene homolog 4 (Drosophila), isoform CRA_e
ENSMUSG00000019815	Zc2hc1b	0.020231	0	0	0	0	0.027814	0.4592	zinc-finger of a C2HC-type	Function unknown	zinc finger C2HC domain-containing protein 1B
ENSMUSG00000054453	Sytl5	4.06876	4.18777	3.5364	5.56382	5.57568	5.06099	0.4581	C2 domain	Function unknown	synaptotagmin-like protein 5 isoform 1
ENSMUSG00000066058	Cldn19	0.0117	0.00311	0.017576	0.013868	0.03062	0	0.458	PMP-22/EMP/MP20/Claudin family	Intracellular trafficking, secretion, and vesicular transport	claudin-19 isoform 2
ENSMUSG00000028645	Slc2a1	28.8837	28.6618	28.1013	38.7972	40.3134	38.5337	0.458	Sugar (and other) transporter	Carbohydrate transport and metabolism	solute carrier family 2, facilitated glucose transporter member 1
ENSMUSG00000020600	Slc7a15	0.022247	0	0.093839	0	0.08394	0.075503	0.4578	Amino acid permease	Amino acid transport and metabolism	aromatic-preferring amino acid transporter isoform 1
ENSMUSG00000064115	Cadm2	0.198235	0.273656	0.210717	0.291423	0.470886	0.175222	0.4578	Immunoglobulin domain	Intracellular trafficking, secretion, and vesicular transport	cell adhesion molecule 2 isoform 1 precursor
ENSMUSG00000028782	Adgrb2	0.729262	0.696402	0.851115	1.01328	1.07524	1.03838	0.4577	Adhesion GPCR B N-terminal region	Intracellular trafficking, secretion, and vesicular transport	adhesion G protein-coupled receptor B2 isoform 4 precursor
ENSMUSG00000026822	Lcn2	7.68512	8.26944	9.67262	12.3183	11.1872	11.6746	0.4571	Lipocalin / cytosolic fatty-acid binding protein family	Posttranslational modification, protein turnover, chaperones	neutrophil gelatinase-associated lipocalin precursor
ENSMUSG00000026974	Zmynd19	7.0615	6.9112	6.38964	9.05724	9.47578	9.41615	0.4569	HNH endonuclease	Function unknown	zinc finger MYND domain-containing protein 19 isoform X1 [Cricetulus griseus]
ENSMUSG00000038402	Foxf2	1.80313	1.86841	2.03855	2.4347	2.97625	2.42625	0.4568	Forkhead domain	Transcription	lun
ENSMUSG00000039361	Picalm	127.635	122.49	104.835	159.958	161.267	165.943	0.4568	ANTH domain	Intracellular trafficking, secretion, and vesicular transport	phosphatidylinositol-binding clathrin assembly protein isoform 1
ENSMUSG00000022346	Myc	25.9394	24.7009	26.4834	35.3882	35.8776	34.5695	0.4566	Myc amino-terminal region	Transcription	myc proto-oncogene protein isoform a
ENSMUSG00000022752	Tomm70a	27.226	27.1043	23.5278	35.4013	34.9497	36.4727	0.4563	Tetratricopeptide repeat	Intracellular trafficking, secretion, and vesicular transport	mitochondrial import receptor subunit TOM70
ENSMUSG00000037013	Ss18	33.4098	36.062	34.0328	46.576	47.0562	48.3649	0.4562	SSXT protein (N-terminal region)	Transcription	protein SSXT isoform 3
ENSMUSG00000026796	Fam129b	107.691	106.452	110.983	147.319	150.579	148.128	0.4561	--	Posttranslational modification, protein turnover, chaperones	protein Niban 2
ENSMUSG00000038173	Enpp6	0.012232	0.051584	0.035773	0.011514	0.09768	0.027407	0.4559	Type I phosphodiesterase / nucleotide pyrophosphatase	Function unknown	glycerophosphocholine cholinephosphodiesterase ENPP6 preproprotein
ENSMUSG00000005220	Corin	0.078526	0.099017	0.118243	0.123248	0.143533	0.138903	0.4558	Trypsin	Posttranslational modification, protein turnover, chaperones	atrial natriuretic peptide-converting enzyme isoform 1
ENSMUSG00000028385	Snx30	17.8327	18.3789	17.407	24.7004	25.0452	23.7903	0.4557	PX domain	Intracellular trafficking, secretion, and vesicular transport	sorting nexin-30
ENSMUSG00000025856	Pdgfa	21.6797	23.635	23.2485	30.2043	33.4887	30.3316	0.4556	Platelet-derived growth factor, N terminal region	Signal transduction mechanisms	platelet-derived growth factor subunit A isoform 1 precursor
ENSMUSG00000041237	Pklr	0.040778	0.115207	0.046298	0.06573	0.143343	0.068238	0.4551	Pyruvate kinase, barrel domain	Carbohydrate transport and metabolism	pyruvate kinase PKLR isoform 2
ENSMUSG00000057706	Mex3b	9.05716	8.95606	7.99886	12.2323	11.7191	11.7057	0.455	KH domain	Function unknown	RNA-binding protein MEX3B
ENSMUSG00000023087	Noct	13.9124	10.6097	10.918	17.5069	16.9049	14.1153	0.4534	Endonuclease/Exonuclease/phosphatase family	RNA processing and modification	nocturnin isoform X1
ENSMUSG00000009281	Rarres2	0.888072	0.546951	1.31652	1.51407	0.633858	1.61939	0.4533	Cathelicidin	Posttranslational modification, protein turnover, chaperones	retinoic acid receptor responder protein 2 isoform 2 preproprotein
ENSMUSG00000041649	Klf8	0.807223	0.681373	0.675283	0.966002	1.01013	0.986213	0.4531	Zinc finger, C2H2 type	Function unknown	Krueppel-like factor 8 isoform X1
ENSMUSG00000018932	Map2k3	26.7315	28.5724	27.1253	37.6066	37.3562	37.8755	0.453	Protein kinase domain	Signal transduction mechanisms	dual specificity mitogen-activated protein kinase kinase 3
ENSMUSG00000070056	Mfhas1	7.80984	8.0837	7.76903	11.0342	11.1963	10.157	0.4528	Leucine rich repeat	Function unknown	malignant fibrous histiocytoma-amplified sequence 1 homolog isoform 1
ENSMUSG00000032515	Csrnp1	9.81072	9.15575	9.74397	12.611	13.363	13.3219	0.4528	Cysteine/serine-rich nuclear protein N-terminus	Function unknown	cysteine/serine-rich nuclear protein 1
ENSMUSG00000068270	Shroom4	10.8874	10.6885	10.2597	14.139	14.9807	14.4502	0.4527	Apx/Shroom domain ASD2	Cytoskeleton	mKIAA1202 protein, partial
ENSMUSG00000045672	Col27a1	2.38026	2.77221	2.54083	3.57032	3.64739	3.31	0.4525	Collagen triple helix repeat (20 copies)	Function unknown	collagen alpha-1(XXVII) chain preproprotein
ENSMUSG00000052981	Ube2ql1	14.3977	14.9744	15.8215	20.8763	20.8687	20.0869	0.4522	Ubiquitin-conjugating enzyme	Posttranslational modification, protein turnover, chaperones	ubiquitin-conjugating enzyme E2Q-like protein 1
ENSMUSG00000047821	Trim16	11.1607	11.1284	10.639	15.4052	15.009	14.6078	0.4513	SPRY-associated domain	Function unknown	tripartite motif-containing protein 16
ENSMUSG00000028680	Plk3	12.745	12.7961	12.0795	18.1297	16.8555	16.4294	0.4507	Protein kinase domain	Signal transduction mechanisms	serine/threonine-protein kinase PLK3 isoform 1
ENSMUSG00000038510	Rpf2	11.9469	10.7358	10.8477	16.0516	15.4511	14.3173	0.4505	Brix domain	Function unknown	ribosome production factor 2 homolog isoform 1
ENSMUSG00000020396	Nefh	0.044443	0.030066	0.020744	0.062765	0.027502	0.039848	0.45	Repeat of unknown function (DUF1388)	Cytoskeleton	neurofilament heavy polypeptide
ENSMUSG00000027506	Tpd52	13.7812	12.0881	9.90479	15.4378	15.7183	17.6962	0.4495	Tumour protein D52 family	Function unknown	tumor protein D52 isoform 5
ENSMUSG00000044317	Gpr4	0.20051	0.149677	0.102931	0.229316	0.213132	0.176229	0.4493	7 transmembrane receptor (rhodopsin family)	Intracellular trafficking, secretion, and vesicular transport	G-protein coupled receptor 4
ENSMUSG00000072945	Ripply1	0	0.118989	0	0	0.162395	0	0.4487	Transcription Regulator	Function unknown	protein ripply1
ENSMUSG00000061458	Nol10	10.8935	9.82338	9.84599	14.2936	13.5878	13.817	0.4482	NUC153 domain	Function unknown	nucleolar protein 10
ENSMUSG00000028889	Yrdc	15.3496	15.2378	14.2882	20.3376	19.6759	21.1774	0.4474	Telomere recombination	Translation, ribosomal structure and biogenesis	yrdC domain-containing protein, mitochondrial precursor
ENSMUSG00000025425	St8sia5	0.033752	0.024807	0.020967	0.033808	0.052386	0.022187	0.4466	Glycosyltransferase family 29 (sialyltransferase)	Function unknown	alpha-2,8-sialyltransferase 8E isoform middle
ENSMUSG00000028347	Tmeff1	48.8884	44.841	41.8324	63.1947	60.9446	60.5731	0.4463	Kazal-type serine protease inhibitor domain	Function unknown	tomoregulin-1 isoform 2 precursor
ENSMUSG00000025150	Cbr2	0.618134	0.465503	0.890036	1.07579	1.1824	0.429789	0.4456	Enoyl-(Acyl carrier protein) reductase	Function unknown	carbonyl reductase [NADPH] 2
ENSMUSG00000021079	Timm9	12.2474	10.7577	12.411	15.7361	17.2071	15.2752	0.4452	Tim10/DDP family zinc finger	Posttranslational modification, protein turnover, chaperones	mitochondrial import inner membrane translocase subunit Tim9 [Rattus norvegicus]
ENSMUSG00000030742	Lat	0.106728	0.07989	0.15972	0.114983	0.161216	0.195307	0.4451	Linker for activation of T-cells	Intracellular trafficking, secretion, and vesicular transport	linker for activation of T-cells family member 1 precursor
ENSMUSG00000020181	Nav3	0.830982	0.917321	0.828586	1.14704	1.18556	1.17493	0.4448	Calponin homology (CH) domain	Cytoskeleton	neuron navigator 3 isoform 1
ENSMUSG00000066392	Nrxn3	0.034759	0.037021	0.056793	0.04324	0.071437	0.060319	0.4447	Laminin G domain	Function unknown	neurexin 3 isoform 1 precursor
ENSMUSG00000027777	Schip1	14.5687	14.9497	15.8162	20.3126	20.4179	20.941	0.444	Schwannomin-interacting protein 1	Function unknown	schwannomin-interacting protein 1 isoform c
ENSMUSG00000042460	C1galt1	9.3364	8.84726	6.88589	11.3788	10.847	11.8689	0.4436	Fringe-like	Function unknown	glycoprotein-N-acetylgalactosamine 3-beta-galactosyltransferase 1
ENSMUSG00000040659	Efhd2	25.778	24.7797	26.298	35.0241	35.7309	33.7628	0.4435	EF-hand domain pair	Function unknown	EF-hand domain-containing protein D2
ENSMUSG00000054932	Afp	0.062956	0.024872	0	0.084058	0	0.035369	0.4434	Serum albumin family	Posttranslational modification, protein turnover, chaperones	alpha-fetoprotein precursor
ENSMUSG00000053111	Fank1	0.139596	0.019046	0.073459	0.099608	0.041904	0.174021	0.443	Ankyrin repeats (3 copies)	Function unknown	fibronectin type 3 and ankyrin repeat domains 1 protein
ENSMUSG00000011179	Odc1	86.6316	87.3794	80.9766	115.542	114.709	116.371	0.4429	Pyridoxal-dependent decarboxylase, pyridoxal binding domain	Amino acid transport and metabolism	ornithine decarboxylase
ENSMUSG00000039913	Pak7	0.028634	0.038213	0.038308	0.041294	0.050049	0.051593	0.4429	Protein kinase domain	Signal transduction mechanisms	serine/threonine-protein kinase PAK 5
ENSMUSG00000053025	Sv2b	0.0954	0.095951	0.082616	0.149218	0.105821	0.117351	0.4428	Major Facilitator Superfamily	Intracellular trafficking, secretion, and vesicular transport	synaptic vesicle glycoprotein 2B
ENSMUSG00000026028	Trak2	15.5547	15.5301	14.0031	21.0344	20.1205	20.1283	0.4428	HAP1 N-terminal conserved region	Intracellular trafficking, secretion, and vesicular transport	trafficking kinesin-binding protein 2
ENSMUSG00000074934	Grem1	32.8066	33.9216	29.0522	43.2713	42.6298	44.1838	0.4417	DAN domain	Posttranslational modification, protein turnover, chaperones	unnamed protein product
ENSMUSG00000019775	Rgs17	1.98048	1.8047	1.75899	2.57728	2.46795	2.48264	0.4413	Regulator of G protein signaling domain	Transcription	regulator of G-protein signaling 17 isoform 1
ENSMUSG00000030880	Polr3e	9.30591	9.04388	9.12259	12.8757	11.8809	12.5343	0.4408	Sin-like protein conserved region	Transcription	DNA-directed RNA polymerase III subunit RPC5 isoform 1
ENSMUSG00000022849	Hspbap1	6.49655	4.89789	5.76099	7.33041	7.99892	7.95706	0.4408	--	Function unknown	HSPB1-associated protein 1 isoform X6
ENSMUSG00000039316	Rftn1	6.3714	6.56633	6.55276	8.49706	9.44574	8.51005	0.4407	Raftlin	Function unknown	raftlin
ENSMUSG00000062593	Gm49339	1.19543	1.06889	0.772309	1.31798	1.58671	1.21548	0.4402	Immunoglobulin domain	Intracellular trafficking, secretion, and vesicular transport	leukocyte immunoglobulin-like receptor subfamily B member 4 isoform 1 precursor
ENSMUSG00000042200	Cdrt4	0.05958	0	0.06787	0.078617	0	0.09431	0.4402	CMT1A duplicated region transcript 4 protein	Intracellular trafficking, secretion, and vesicular transport	CMT1A duplicated region transcript 4 protein homolog
ENSMUSG00000026670	Uap1	19.9689	19.7489	19.6445	27.9664	25.9258	26.5343	0.4381	UTP--glucose-1-phosphate uridylyltransferase	Carbohydrate transport and metabolism	UDP-N-acetylhexosamine pyrophosphorylase isoform X3
ENSMUSG00000070291	Ddx43	0	0.061916	0.10021	0.0557	0.116709	0.047209	0.4379	DEAD/DEAH box helicase	Replication, recombination and repair	probable ATP-dependent RNA helicase DDX43
ENSMUSG00000116930	AC144408.3	0.047242	0	0.034282	0.110349	0	0	0.4368	Ribosomal protein S6	Translation, ribosomal structure and biogenesis	28S ribosomal protein S6, mitochondrial
ENSMUSG00000020706	Ftsj3	24.2639	24.8772	22.6343	32.3597	31.5816	33.1764	0.4362	Spb1 C-terminal domain	Translation, ribosomal structure and biogenesis	pre-rRNA 2'-O-ribose RNA methyltransferase FTSJ3
ENSMUSG00000026029	Casp8	16.1072	16.8384	14.6057	21.5434	21.811	20.9802	0.4361	Caspase domain	Posttranslational modification, protein turnover, chaperones	caspase-8 isoform 2
ENSMUSG00000031520	Vegfc	7.10506	7.46954	7.63272	9.95692	10.1967	9.88764	0.4359	PDGF/VEGF domain	RNA processing and modification	vascular endothelial growth factor C precursor
ENSMUSG00000054321	Taf4b	1.56339	1.20352	0.959839	1.83837	1.53818	1.66442	0.4358	Transcription initiation factor TFIID component TAF4 family	Transcription	transcription initiation factor TFIID subunit 4B isoform 1
ENSMUSG00000028403	Zdhhc21	4.9099	4.52734	3.63996	5.95468	5.863	5.86082	0.4349	DHHC palmitoyltransferase	Function unknown	zinc finger, DHHC domain containing 21
ENSMUSG00000045942	BC049762	0.097936	0	0	0.070918	0.061477	0	0.4349	--	Function unknown	cDNA sequence BC049762, isoform CRA_a, partial
ENSMUSG00000029246	Ppat	5.58787	5.78061	5.67478	8.05608	6.99531	7.98564	0.4348	--	Nucleotide transport and metabolism	unnamed protein product
ENSMUSG00000022995	Enah	14.5782	13.0869	13.8644	17.918	19.2555	18.9433	0.4343	WH1 domain	Intracellular trafficking, secretion, and vesicular transport	protein enabled homolog isoform 4
ENSMUSG00000075012	Fjx1	8.94602	9.16107	9.1221	12.3183	12.9404	11.5265	0.434	--	Function unknown	four-jointed box protein 1 precursor
ENSMUSG00000005846	Rsl1d1	53.4095	53.4459	48.299	71.3472	68.9564	69.2306	0.4335	Ribosomal protein L1p/L10e family	Function unknown	unnamed protein product
ENSMUSG00000033256	Shf	2.78878	2.43411	2.92633	3.78772	3.82053	3.39515	0.4332	SH2 domain	Function unknown	SH2 domain-containing adapter protein F isoform X2 [Mus caroli]
ENSMUSG00000091530	Cldn20	0.112801	0.041463	0.326251	0.162025	0.306638	0.180073	0.4331	PMP-22/EMP/MP20/Claudin family	Intracellular trafficking, secretion, and vesicular transport	claudin-20 precursor
ENSMUSG00000085601	Gm4969	0.04057	0.054464	0.021488	0.051938	0.053909	0.051449	0.4329	--	Function unknown	basic helix-loop-helix and HMG box domain-containing protein 1 isoform X4
ENSMUSG00000029608	Rph3a	0.156715	0.191665	0.184028	0.215104	0.251338	0.252254	0.4328	C2 domain	Function unknown	rabphilin-3A
ENSMUSG00000042351	Grap2	0.013717	0.009799	0	0.010558	0	0.021184	0.4328	SH3 domain	Signal transduction mechanisms	GRB2-related adaptor protein 2
ENSMUSG00000033356	Pus7l	2.78947	2.73318	2.81196	3.89798	3.78776	3.56358	0.4327	tRNA pseudouridine synthase D (TruD)	Function unknown	pseudouridylate synthase 7 homolog-like protein
ENSMUSG00000026228	Htr2b	4.33908	4.09076	3.58155	5.31534	5.63312	5.26132	0.4325	7 transmembrane receptor (rhodopsin family)	Intracellular trafficking, secretion, and vesicular transport	5-hydroxytryptamine receptor 2B
ENSMUSG00000036106	Prr5	5.14232	4.95795	6.10903	7.20736	7.34278	7.31191	0.4316	HbrB-like	Function unknown	proline-rich protein 5 isoform 1
ENSMUSG00000023008	Fmnl3	9.60717	10.2878	9.97863	12.8821	13.6789	13.7254	0.4314	Formin Homology 2 Domain	Function unknown	mKIAA2014 protein, partial
ENSMUSG00000029861	Fam131b	1.72267	1.39253	1.87476	2.26186	2.22703	2.23981	0.4313	Putative cell signalling	Posttranslational modification, protein turnover, chaperones	protein FAM131B isoform a
ENSMUSG00000036990	Otud4	14.8996	14.5179	12.7823	18.3695	19.0855	19.4391	0.431	OTU-like cysteine protease	Posttranslational modification, protein turnover, chaperones	OTU domain-containing protein 4 isoform 1
ENSMUSG00000019989	Enpp3	0.512445	0.376987	0.28351	0.505901	0.487933	0.587209	0.4307	Type I phosphodiesterase / nucleotide pyrophosphatase	Function unknown	ectonucleotide pyrophosphatase/phosphodiesterase family member 3
ENSMUSG00000033439	Trmt13	5.85998	5.3515	5.68916	8.02018	6.98795	7.77229	0.4307	Methyltransferase TRM13	Function unknown	tRNA:m(4)X modification enzyme TRM13 homolog
ENSMUSG00000022054	Nefm	0.633579	0.621816	0.648725	0.81822	0.913535	0.834661	0.4306	Intermediate filament protein	Cytoskeleton	neurofilament medium polypeptide [Mus caroli]
ENSMUSG00000066043	Phactr4	9.65132	9.68003	8.93884	12.4699	13.007	12.622	0.4305	RPEL repeat	Signal transduction mechanisms	unnamed protein product
ENSMUSG00000028345	Tex10	23.0453	21.3232	19.4172	28.789	28.8956	28.2702	0.4303	Rix1 complex component involved in 60S ribosome maturation	Function unknown	testis-expressed protein 10 isoform 1
ENSMUSG00000019792	Trmt11	3.15259	2.81889	2.53307	4.03253	3.83019	3.59721	0.4303	Putative RNA methylase family UPF0020	Replication, recombination and repair	tRNA (guanine(10)-N2)-methyltransferase homolog isoform 1
ENSMUSG00000029862	Clcn1	0.160337	0.095986	0.042311	0.145229	0.124301	0.132799	0.43	Voltage gated chloride channel	Inorganic ion transport and metabolism	chloride channel protein 1 isoform 1
ENSMUSG00000040463	Mybbp1a	50.7069	50.2499	51.0581	66.9428	70.0663	67.7838	0.43	DNA polymerase phi	Function unknown	myb-binding protein 1A
ENSMUSG00000035378	Shq1	2.99293	3.33191	4.12673	5.26943	4.31524	4.49473	0.4299	SHQ1 protein	Function unknown	SHQ1 homolog (S. cerevisiae), isoform CRA_b, partial
ENSMUSG00000020057	Dram1	3.1315	3.134	2.86621	4.25414	3.95229	4.08603	0.4288	Frag1/DRAM/Sfk1 family	Function unknown	DNA damage-regulated autophagy modulator protein 1
ENSMUSG00000042594	Sh2b3	14.0087	14.054	13.1194	17.7333	18.8864	18.8136	0.4287	Phenylalanine zipper	Intracellular trafficking, secretion, and vesicular transport	unnamed protein product
ENSMUSG00000041605	Inava	5.38806	4.79724	4.76249	6.93031	6.87023	6.31689	0.4285	Cytohesin Ubiquitin Protein Inducing Domain	Function unknown	innate immunity activator protein
ENSMUSG00000055891	Ubl4b	0.069146	0.089045	0.046704	0.070987	0.109664	0.095106	0.4285	Tethering Ubl4a to BAGS domain	Posttranslational modification, protein turnover, chaperones	ubiquitin-like 4B, partial
ENSMUSG00000024521	Pmaip1	44.2478	43.1051	37.6237	56.1344	55.1794	56.8744	0.4284	Phorbol-12-myristate-13-acetate-induced	Chromatin structure and dynamics	phorbol-12-myristate-13-acetate-induced protein 1
ENSMUSG00000025014	Dntt	0.018638	0	0	0	0.025081	0	0.4283	DNA polymerase beta thumb	Replication, recombination and repair	DNA nucleotidylexotransferase isoform 1
ENSMUSG00000022636	Alcam	14.0181	14.73	11.8361	17.9696	18.3346	18.3069	0.4283	Immunoglobulin domain	Intracellular trafficking, secretion, and vesicular transport	CD166 antigen isoform 1 precursor
ENSMUSG00000066735	Vkorc1l1	12.6694	13.3361	9.94612	15.8042	15.8163	16.7495	0.4281	--	Posttranslational modification, protein turnover, chaperones	vitamin K epoxide reductase complex subunit 1-like protein 1 isoform 2
ENSMUSG00000037962	Rflna	1.5561	1.47713	1.549	2.38159	1.89147	1.89041	0.4277	FAM101 family	Function unknown	refilin-A
ENSMUSG00000026305	Lrrfip1	89.832	85.3213	84.2091	117.289	114.349	117.178	0.4275	LRRFIP family	Function unknown	leucine-rich repeat flightless-interacting protein 1 isoform 1
ENSMUSG00000028778	Hcrtr1	0.039988	0.088751	0.090735	0.088314	0.133689	0.073092	0.4271	7 transmembrane receptor (rhodopsin family)	Intracellular trafficking, secretion, and vesicular transport	orexin receptor type 1 isoform 1
ENSMUSG00000047415	Gpr68	0.251367	0.225843	0.202195	0.364254	0.334989	0.213984	0.4267	7 transmembrane receptor (rhodopsin family)	Intracellular trafficking, secretion, and vesicular transport	ovarian cancer G-protein coupled receptor 1
ENSMUSG00000020154	Ptprb	1.77069	1.58244	1.56658	2.17857	2.1262	2.3078	0.4266	Fibronectin type III domain	Signal transduction mechanisms	receptor-type tyrosine-protein phosphatase beta precursor
ENSMUSG00000036570	Fxyd1	0.488828	0.329731	0.419025	0.094304	0.422003	1.14573	0.4254	ATP1G1/PLM/MAT8 family	Intracellular trafficking, secretion, and vesicular transport	phospholemman isoform b precursor
ENSMUSG00000021404	Serpinb9c	0	0.023712	0.026165	0	0.023752	0.043221	0.4252	Serpin (serine protease inhibitor)	Posttranslational modification, protein turnover, chaperones	serine (or cysteine) proteinase inhibitor, clade B, member 9c isoform 1
ENSMUSG00000026494	Kif26b	7.83165	7.8009	7.11447	10.424	10.2692	9.8459	0.425	Kinesin motor domain	Cytoskeleton	kinesin-like protein KIF26B
ENSMUSG00000004098	Col5a3	10.5434	10.5584	11.1908	14.0042	14.7201	14.6211	0.4247	Collagen triple helix repeat (20 copies)	Function unknown	collagen alpha-3(V) chain isoform 1 precursor
ENSMUSG00000075232	Amd1	20.6475	20.1727	18.488	27.1709	25.7756	26.6395	0.4243	Adenosylmethionine decarboxylase	Amino acid transport and metabolism	S-adenosylmethionine decarboxylase proenzyme 1
ENSMUSG00000034845	Plvap	0.479964	0.497618	0.443193	0.505323	0.61139	0.789754	0.4242	PV-1 protein (PLVAP)	Function unknown	plasmalemma vesicle-associated protein
ENSMUSG00000001827	Folr1	2.35113	2.91066	2.40247	4.8685	2.80616	2.60894	0.4241	Folate receptor family	Intracellular trafficking, secretion, and vesicular transport	folate receptor alpha precursor
ENSMUSG00000037119	Fam91a1	40.0717	39.8789	32.7047	51.015	49.5028	50.5529	0.4233	FAM91 C-terminus	Function unknown	mKIAA0493 protein, partial
ENSMUSG00000033964	Zbtb41	7.54856	7.30707	7.22748	9.70444	9.66869	10.2279	0.4227	Zinc-finger double domain	Function unknown	zinc finger and BTB domain-containing protein 41
ENSMUSG00000006179	Prss16	0.149653	0.208949	0.139203	0.321966	0.18588	0.159388	0.4226	Serine carboxypeptidase S28	Posttranslational modification, protein turnover, chaperones	thymus-specific serine protease precursor
ENSMUSG00000043924	Ncmap	0.02422	0.103522	0.041633	0.099326	0.027324	0.100368	0.4226	--	Intracellular trafficking, secretion, and vesicular transport	noncompact myelin-associated protein isoform 2
ENSMUSG00000032035	Ets1	19.3183	19.0478	16.9253	24.2556	25.0694	24.7832	0.4226	Ets-domain	Transcription	protein C-ets-1 isoform 1
ENSMUSG00000047565	Acot10	0.14013	0.171253	0.208107	0.31315	0.244383	0.138687	0.4224	Thioesterase superfamily	Function unknown	acyl-coenzyme A thioesterase 10, mitochondrial precursor
ENSMUSG00000025962	Fastkd2	4.42833	4.66926	4.08798	5.8965	6.09797	5.67051	0.4219	FAST kinase-like protein, subdomain 1	Signal transduction mechanisms	FAST kinase domain-containing protein 2, mitochondrial
ENSMUSG00000031891	Hsd11b2	1.26582	1.42846	0.910436	1.9205	1.66103	1.2475	0.4218	short chain dehydrogenase	Function unknown	corticosteroid 11-beta-dehydrogenase isozyme 2
ENSMUSG00000057246	BC051142	0.051363	0	0.031916	0	0.039809	0.071729	0.4215	--	Function unknown	testis-expressed basic protein 1 isoform 1
ENSMUSG00000090083	Rnf8	2.49317	1.79487	2.0162	2.31655	2.92863	3.19499	0.4209	FHA domain	Signal transduction mechanisms	E3 ubiquitin-protein ligase RNF8
ENSMUSG00000028948	Nol9	15.016	14.8876	14.4194	19.7263	19.9204	19.6759	0.4205	mRNA cleavage and polyadenylation factor CLP1 P-loop	Function unknown	polynucleotide 5'-hydroxyl-kinase NOL9 isoform 1
ENSMUSG00000004085	Map3k20	20.6572	21.8307	17.6084	26.6998	26.7356	26.98	0.4202	Protein tyrosine and serine/threonine kinase	Signal transduction mechanisms	mitogen-activated protein kinase kinase kinase 20 isoform 3
ENSMUSG00000044150	Bclaf3	4.84266	4.4431	3.50179	5.8421	5.14088	6.12611	0.42	THRAP3/BCLAF1 family	Function unknown	BCLAF1 and THRAP3 family member 3 isoform 1
ENSMUSG00000032591	Mst1	0.04636	0.13734	0.119747	0.128878	0.173711	0.103392	0.42	Kringle domain	Posttranslational modification, protein turnover, chaperones	hepatocyte growth factor-like protein precursor
ENSMUSG00000053205	Styx	6.0617	6.01065	3.65298	7.43311	6.67772	6.92607	0.4198	Dual specificity phosphatase, catalytic domain	Signal transduction mechanisms	serine/threonine/tyrosine-interacting protein
ENSMUSG00000051159	Cited1	0.220103	0.146343	0.337264	0.352638	0.449684	0.13907	0.4198	CITED	Transcription	cbp/p300-interacting transactivator 1 isoform a
ENSMUSG00000000561	Wdr77	15.4617	15.4286	15.5347	20.155	20.8912	21.033	0.4192	--	Function unknown	methylosome protein 50 [Arvicanthis niloticus]
ENSMUSG00000034203	Chchd4	3.11394	3.53423	3.85913	4.84161	4.52658	4.68184	0.4192	CHCH domain	Posttranslational modification, protein turnover, chaperones	mitochondrial intermembrane space import and assembly protein 40
ENSMUSG00000005102	Eif2ak4	7.39356	7.31432	6.59291	9.68353	9.28469	9.4999	0.4184	Protein kinase domain	Translation, ribosomal structure and biogenesis	eIF-2-alpha kinase GCN2 isoform 1
ENSMUSG00000037705	Tecta	0.201583	0.160213	0.143016	0.160547	0.265137	0.248741	0.4179	von Willebrand factor type D domain	Function unknown	alpha-tectorin isoform 1 prepreprotein precursor
ENSMUSG00000024379	Tslp	0.202106	0.228964	0.17407	0.250517	0.245578	0.312261	0.4177	Thymic stromal lymphopoietin	Function unknown	thymic stromal lymphopoietin precursor
ENSMUSG00000009092	Derl3	0.252625	0.202662	0.168264	0.25744	0.272759	0.302347	0.417	Der1-like family	Function unknown	derlin-3 isoform 1
ENSMUSG00000046652	Tas2r143	0.109941	0	0	0.104641	0.009634	0.032513	0.417	Taste receptor protein (TAS2R)	Intracellular trafficking, secretion, and vesicular transport	taste receptor type 2 member 143
ENSMUSG00000008435	Rdh13	7.99025	7.7042	7.66474	10.2874	10.1187	10.7805	0.4169	short chain dehydrogenase	Function unknown	retinol dehydrogenase 13 isoform 1 precursor
ENSMUSG00000026678	Rgs5	0.449715	0.284078	0.284535	0.5881	0.336882	0.434514	0.4169	Regulator of G protein signaling domain	Transcription	regulator of G-protein signaling 5 isoform 1
ENSMUSG00000039942	Ptger4	2.54501	2.68657	2.17362	3.4953	3.49707	2.88909	0.4162	7 transmembrane receptor (rhodopsin family)	Intracellular trafficking, secretion, and vesicular transport	prostaglandin E2 receptor EP4 subtype isoform 1
ENSMUSG00000021342	Prl	0.2688	0.218258	0.113537	0.29989	0.341933	0.159492	0.416	Somatotropin hormone family	Posttranslational modification, protein turnover, chaperones	prolactin isoform 1 precursor
ENSMUSG00000002017	Fam98a	25.7526	24.7293	21.9859	32.7219	31.804	32.1379	0.4156	Protein of unknown function (DUF2465)	Function unknown	protein FAM98A isoform 1
ENSMUSG00000024891	Slc29a2	0.979845	1.19209	1.02578	1.21063	1.62434	1.42982	0.4154	Nucleoside transporter	Function unknown	equilibrative nucleoside transporter 2
ENSMUSG00000028869	Gnl2	23.7034	22.2607	21.5712	29.332	30.3329	30.3983	0.4153	NGP1NT (NUC091) domain	Function unknown	nucleolar GTP-binding protein 2
ENSMUSG00000059456	Ptk2b	15.3573	15.9826	15.6553	20.0077	21.5368	21.1264	0.4153	Protein tyrosine and serine/threonine kinase	Signal transduction mechanisms	protein-tyrosine kinase 2-beta isoform 1
ENSMUSG00000024999	Noc3l	9.74742	9.12651	8.53527	12.1943	11.8195	12.5325	0.4151	CBF/Mak21 family	Translation, ribosomal structure and biogenesis;; Intracellular trafficking, secretion, and vesicular transport	nucleolar complex protein 3 homolog
ENSMUSG00000040620	Dhx33	10.2126	9.80936	9.64159	13.3435	12.9256	13.2753	0.4148	Helicase associated domain (HA2)	Replication, recombination and repair	ATP-dependent RNA helicase DHX33
ENSMUSG00000032501	Trib1	3.02518	3.22755	2.86476	3.96243	4.05406	4.13756	0.4147	Protein kinase domain	Signal transduction mechanisms	tribbles homolog 1
ENSMUSG00000116564	Riok2	10.2582	9.93612	8.72513	13.298	13.1813	12.0617	0.4144	RIO1 family	Signal transduction mechanisms	serine/threonine-protein kinase RIO2
ENSMUSG00000022246	Rai14	97.5605	99.3227	88.7612	127.788	126.045	126.79	0.4141	Ankyrin repeats (3 copies)	Function unknown	ankycorbin isoform 1
ENSMUSG00000048621	Gm6377	0.225116	0.277978	0.166035	0.179702	0.284558	0.426757	0.4132	Domain of unknown function (DUF4569)	Function unknown	uncharacterized protein LOC622976
ENSMUSG00000044164	Rnf182	0.30749	0.22205	0.211848	0.363967	0.316572	0.306536	0.4129	Ring finger domain	Posttranslational modification, protein turnover, chaperones	E3 ubiquitin-protein ligase RNF182
ENSMUSG00000054994	AV320801	0.019077	0	0	0	0	0.025375	0.4116	--	Function unknown	pramel3 family member
ENSMUSG00000042622	Maff	10.4355	10.5162	12.4973	14.2432	15.6879	14.5542	0.4114	bZIP Maf transcription factor	Transcription	transcription factor MafF isoform 2
ENSMUSG00000029415	Sdad1	10.2045	10.2089	8.91285	13.1896	12.4677	13.3431	0.4113	SDA1	Function unknown	protein SDA1 homolog
ENSMUSG00000024030	Abcg1	2.02264	2.1109	1.92341	2.41246	2.82382	2.81608	0.4108	ABC-2 type transporter	Defense mechanisms	ATP-binding cassette sub-family G member 1
ENSMUSG00000017418	Arl5b	6.52475	6.29783	5.35619	8.29878	7.88493	7.97951	0.4106	ADP-ribosylation factor family	Function unknown	ADP-ribosylation factor-like protein 5B isoform X1 [Castor canadensis]
ENSMUSG00000054161	Fam83e	0.048519	0.060983	0.04895	0.041146	0.031822	0.13751	0.4096	FAM83 A-H	Function unknown	protein FAM83E
ENSMUSG00000036949	Slc39a12	0.090056	0.167412	0.131992	0.11856	0.222339	0.176407	0.4095	ZIP Zinc transporter	Inorganic ion transport and metabolism	zinc transporter ZIP12 precursor
ENSMUSG00000020561	Twistnb	5.56136	5.58791	4.19836	6.93416	6.44894	6.99944	0.4093	RPA43 OB domain in RNA Pol I	Transcription	DNA-directed RNA polymerase I subunit RPA43
ENSMUSG00000020399	Havcr2	9.87276	9.59682	9.81189	12.3111	12.9388	13.6249	0.4088	Immunoglobulin V-set domain	Intracellular trafficking, secretion, and vesicular transport	hepatitis A virus cellular receptor 2 homolog precursor
ENSMUSG00000020255	D10Wsu102e	0.492665	0.489938	0.483666	0.641086	0.639561	0.665857	0.4087	Domain of unknown function (DUF4598)	Function unknown	uncharacterized protein C12orf45 homolog
ENSMUSG00000027261	Hao1	0.028059	0.085925	0	0.044566	0.073399	0.033343	0.4087	FMN-dependent dehydrogenase	Energy production and conversion	hydroxyacid oxidase 1
ENSMUSG00000023805	Synj2	6.08221	5.77944	5.21887	7.39896	8.08978	7.16182	0.4072	SacI homology domain	Signal transduction mechanisms	synaptojanin-2 isoform a
ENSMUSG00000032000	Birc3	6.84511	5.84896	5.37766	7.09323	8.33231	8.53408	0.4069	Inhibitor of Apoptosis domain	Posttranslational modification, protein turnover, chaperones	Birc3 protein
ENSMUSG00000038188	Scarf1	0.119591	0.127592	0.073092	0.107699	0.159888	0.156886	0.4064	Laminin EGF domain	Function unknown	scavenger receptor class F member 1 precursor
ENSMUSG00000021595	Nsun2	37.71	41.2096	34.8341	49.1306	50.565	51.0555	0.4063	16S rRNA methyltransferase RsmB/F	Translation, ribosomal structure and biogenesis	unnamed protein product
ENSMUSG00000033186	Mzt1	25.0792	26.4354	15.6456	28.7871	28.5959	31.6001	0.4059	Mitotic-spindle organizing gamma-tubulin ring associated	Posttranslational modification, protein turnover, chaperones	mitotic-spindle organizing protein 1
ENSMUSG00000001785	Pwp1	17.6746	16.8604	16.0471	23.1595	22.3516	21.5022	0.4058	WD domain, G-beta repeat	Function unknown	unnamed protein product
ENSMUSG00000090634	Gm8126	0.308723	0.387123	0.279738	0.494694	0.423648	0.374026	0.4057	Takusan	--	predicted gene 8126 isoform 3
ENSMUSG00000001131	Timp1	128.304	107.78	146.643	167.416	172.61	166.893	0.4054	Tissue inhibitor of metalloproteinase	Posttranslational modification, protein turnover, chaperones	metalloproteinase inhibitor 1 isoform a precursor
ENSMUSG00000041440	Gk5	2.29541	2.59352	2.12404	3.17756	2.97859	3.13196	0.4054	FGGY family of carbohydrate kinases, N-terminal domain	Energy production and conversion	RIKEN cDNA C330018K18, isoform CRA_c, partial
ENSMUSG00000055491	Pprc1	15.3566	15.1232	14.1451	19.2272	19.7541	20.1132	0.4052	RNA recognition motif. (a.k.a. RRM, RBD, or RNP domain)	Function unknown	peroxisome proliferator-activated receptor gamma coactivator-related protein 1 isoform 1
ENSMUSG00000039904	Gpr37	0.039315	0.023057	0.016768	0.046446	0.030214	0.028122	0.4049	7 transmembrane receptor (rhodopsin family)	Intracellular trafficking, secretion, and vesicular transport	prosaposin receptor GPR37 precursor
ENSMUSG00000012211	Tex22	0.05799	0.031843	0.038949	0	0.0381	0.132405	0.4049	--	Function unknown	testis-expressed protein 22
ENSMUSG00000043336	Filip1l	49.5655	46.9527	42.3252	62.5168	58.5045	62.7401	0.4044	Cortactin-binding protein-2	Function unknown	filamin A-interacting protein 1-like isoform 1
ENSMUSG00000020594	Pum2	39.7003	38.763	33.0587	50.0074	48.8582	48.7147	0.4042	Pumilio-family RNA binding repeat	Translation, ribosomal structure and biogenesis	pumilio homolog 2 isoform 2
ENSMUSG00000056537	Rlim	21.8675	21.9733	18.9761	27.3206	27.6605	28.1431	0.4041	Ring finger domain	Posttranslational modification, protein turnover, chaperones	E3 ubiquitin-protein ligase RLIM
ENSMUSG00000060487	Samd5	10.3866	10.3716	8.7833	13.4591	12.6283	12.9982	0.4039	SAM domain (Sterile alpha motif)	Function unknown	sterile alpha motif domain-containing protein 5
ENSMUSG00000030888	Rrp8	12.5775	13.6688	13.423	16.8934	17.4273	18.1602	0.4038	Hypothetical methyltransferase	Function unknown	ribosomal RNA-processing protein 8 isoform 2
ENSMUSG00000018697	Aatf	14.8854	13.3298	12.9954	17.6181	18.5325	18.3683	0.4037	Apoptosis antagonizing transcription factor	Transcription	protein AATF
ENSMUSG00000014529	Tmbim7	0.033406	0	0	0	0.044178	0	0.4032	Inhibitor of apoptosis-promoting Bax1	Function unknown	bax inhibitor 1-like isoform b
ENSMUSG00000020439	Smtn	26.5042	27.0394	25.0675	34.5026	35.8793	33.5532	0.4029	Smoothelin cytoskeleton protein	Cytoskeleton	smoothelin isoform b
ENSMUSG00000033166	Dis3	8.68695	9.37043	8.41784	11.1215	12.9121	10.9592	0.4024	RNB domain	Transcription	exosome complex exonuclease RRP44 isoform 1
ENSMUSG00000028188	Spata1	1.61302	1.55771	1.40714	1.77837	1.7438	2.52743	0.4022	--	Function unknown	Spata1 protein
ENSMUSG00000079108	Srp54c	24.8463	23.9498	22.6664	34.36	25.7295	34.2854	0.4012	SRP54-type protein, GTPase domain	Intracellular trafficking, secretion, and vesicular transport	signal recognition particle 54C isoform 1
ENSMUSG00000034739	Mfrp	0.27075	0.40569	0.27627	0.453284	0.408356	0.396451	0.4011	CUB domain	Function unknown	membrane frizzled-related protein isoform 1
ENSMUSG00000044393	Dsg2	0.02058	0.035939	0.039875	0.036958	0.025558	0.064682	0.4001	Cadherin domain	Intracellular trafficking, secretion, and vesicular transport	desmoglein-2 preproprotein
ENSMUSG00000020717	Pecam1	0.246962	0.19874	0.297382	0.250333	0.327493	0.402623	0.3999	Immunoglobulin domain	Function unknown	platelet endothelial cell adhesion molecule isoform 3 precursor
ENSMUSG00000034998	Foxn2	7.84385	7.64358	5.75271	8.92583	9.42933	9.66703	0.3998	Forkhead domain	Transcription	forkhead box protein N2 isoform 1
ENSMUSG00000026737	Pip4k2a	16.3146	17.3246	15.4246	21.5415	21.9483	21.2367	0.3997	Phosphatidylinositol-4-phosphate 5-Kinase	Signal transduction mechanisms	phosphatidylinositol 5-phosphate 4-kinase type-2 alpha isoform 1
ENSMUSG00000030155	Clec2e	0.591117	0.31007	0.295436	0.676257	0.5201	0.382156	0.3996	Lectin C-type domain	Function unknown	C-type lectin domain family 2 member E
ENSMUSG00000038883	Prl3a1	1.95873	1.72847	1.64253	2.17704	2.35221	2.50106	0.3995	Somatotropin hormone family	--	prolactin family 3, subfamily a, member 1 precursor
ENSMUSG00000004100	Ppan	18.3911	16.5597	17.1053	23.0168	22.4908	23.1581	0.3995	Brix domain	Function unknown	suppressor of SWI4 1 homolog
ENSMUSG00000054115	Skp2	5.54107	6.99611	5.75465	7.94577	8.16683	8.01319	0.3994	F-box-like	Posttranslational modification, protein turnover, chaperones	S-phase kinase-associated protein 2 isoform a
ENSMUSG00000028273	Pdlim5	76.1281	79.199	69.1275	101.403	97.2571	97.3579	0.3993	LIM domain	Function unknown	PDZ and LIM domain protein 5 isoform ENH1
ENSMUSG00000037541	Shank2	0.410158	0.424054	0.401715	0.517434	0.588893	0.522848	0.3985	Ankyrin repeats (3 copies)	Function unknown	SH3 and multiple ankyrin repeat domains protein 2 isoform X13
ENSMUSG00000054520	Sh3bp2	4.73901	4.73102	4.88906	6.36115	6.076	6.48664	0.3982	PH domain	Function unknown	SH3 domain-binding protein 2 isoform b
ENSMUSG00000042359	Osbpl6	5.14482	4.61536	4.06883	5.8277	6.16981	6.2263	0.3981	Oxysterol-binding protein	Function unknown	oxysterol-binding protein-related protein 6 isoform b
ENSMUSG00000024580	Grpel2	6.13566	6.29659	6.38583	7.66163	8.10494	9.02992	0.398	GrpE	Posttranslational modification, protein turnover, chaperones	grpE protein homolog 2, mitochondrial precursor
ENSMUSG00000059173	Pde1a	1.65855	1.5007	1.39942	2.10996	1.78502	2.10977	0.3975	3'5'-cyclic nucleotide phosphodiesterase	Function unknown	calcium/calmodulin-dependent 3',5'-cyclic nucleotide phosphodiesterase 1A isoform 2
ENSMUSG00000027087	Itgav	83.3073	82.766	68.1814	102.977	102.421	103.125	0.3973	Integrin alpha	Intracellular trafficking, secretion, and vesicular transport	integrin alpha-V precursor
ENSMUSG00000026579	F5	0.078235	0.110058	0.066305	0.132567	0.117191	0.085521	0.3971	F5/8 type C domain	Function unknown	coagulation factor V preproprotein
ENSMUSG00000021532	Fastkd3	3.99761	4.62307	4.24996	5.59782	5.7262	5.62458	0.3971	FAST kinase-like protein, subdomain 1	Function unknown	unnamed protein product
ENSMUSG00000116024	Gm49527	3.94101	0.699396	5.78708	5.0884	4.46312	4.17639	0.3967	KRAB box	Function unknown	zinc finger protein 7 isoform 1
ENSMUSG00000039910	Cited2	26.7919	28.7334	29.208	37.6171	38.2468	35.6487	0.3962	CITED	Transcription	mrg1 protein
ENSMUSG00000057335	Cep170	45.9714	43.1452	38.1367	53.2528	55.7683	58.4403	0.3961	CEP170 C-terminus	Signal transduction mechanisms	centrosomal protein of 170 kDa isoform 1
ENSMUSG00000020527	Myo19	4.10088	4.67221	3.85076	5.64986	5.49414	5.46497	0.3958	Myosin head (motor domain)	Cytoskeleton	unconventional myosin-XIX isoform 1
ENSMUSG00000031367	Ap1s2	54.6544	53.0157	36.1331	62.529	59.7836	66.8441	0.3955	Clathrin adaptor complex small chain	Intracellular trafficking, secretion, and vesicular transport	AP-1 complex subunit sigma-2 isoform 1
ENSMUSG00000085584	Rtl9	0.082068	0.024084	0.044507	0.066151	0.025345	0.106676	0.3955	--	Function unknown	retrotransposon Gag-like protein 9
ENSMUSG00000060477	Irak2	10.9912	11.2142	11.4758	14.8314	14.7186	14.7512	0.3954	Protein kinase domain	Signal transduction mechanisms	interleukin-1 receptor-associated kinase-like 2 isoform a
ENSMUSG00000022724	Riox2	10.2976	10.5806	11.4462	14.9775	14.0578	13.4787	0.3953	Cupin superfamily protein	Transcription	ribosomal oxygenase 2
ENSMUSG00000029088	Kcnip4	0.361927	0.429321	0.398639	0.524532	0.577587	0.462657	0.3951	EF-hand domain pair	Cell cycle control, cell division, chromosome partitioning;; Signal transduction mechanisms;; Cytoskeleton	PREDICTED: Kv channel-interacting protein 4 isoform X5 [Marmota marmota marmota]
ENSMUSG00000021130	Galnt16	0.955306	0.949702	1.09508	1.19226	1.54553	1.20683	0.3949	Glycosyl transferase family 2	Function unknown	polypeptide N-acetylgalactosaminyltransferase 16
ENSMUSG00000035441	Myo1d	9.96347	10.6971	9.46846	12.9659	13.1008	13.5297	0.3942	Myosin head (motor domain)	Cytoskeleton	unconventional myosin-Id
ENSMUSG00000029860	Zyx	157.482	160.817	154.928	205.244	215.086	201.575	0.3942	LIM domain	Function unknown	zyxin isoform a
ENSMUSG00000042292	Mkl1	14.2814	14.9218	13.552	18.2831	19.6127	18.2874	0.394	RPEL repeat	Transcription	Mkl1 protein
ENSMUSG00000117310	Ptp4a1	26.588	26.6571	22.6202	33.2997	33.554	32.8365	0.394	--	Signal transduction mechanisms	uncharacterized protein LOC115064020 [Mus pahari]
ENSMUSG00000029454	Mapkapk5	10.9123	16.5459	13.5741	17.5664	18.0588	18.2921	0.394	Protein kinase domain	Signal transduction mechanisms	MAP kinase-activated protein kinase 5
ENSMUSG00000007207	Stx1a	5.84395	5.49987	6.03857	6.83106	8.20065	7.8041	0.3937	Syntaxin	Intracellular trafficking, secretion, and vesicular transport	syntaxin 1A (brain), isoform CRA_b, partial
ENSMUSG00000028944	Prkag2	16.5912	18.7804	15.3257	22.6417	22.0675	21.8826	0.3934	CBS domain	Function unknown	5'-AMP-activated protein kinase subunit gamma-2 isoform 1
ENSMUSG00000109238	Gm35060	0.068764	0.089037	0.082058	0.106499	0.11857	0.089988	0.3934	--	--	testis-expressed protein 51 precursor
ENSMUSG00000053192	Mllt11	17.0942	17.4194	17.6298	23.8742	21.4972	23.1162	0.3934	Putative WW-binding domain and destruction box	Transcription	protein AF1q
ENSMUSG00000042354	Gnl3	38.9358	40.1035	39.518	51.2125	51.7469	52.7416	0.3932	GNL3L/Grn1 putative GTPase	Function unknown	guanine nucleotide-binding protein-like 3
ENSMUSG00000021250	Fos	2.5729	2.13107	2.49314	2.41525	2.30242	4.73309	0.393	bZIP transcription factor	Transcription	proto-oncogene c-Fos
ENSMUSG00000057329	Bcl2	3.30294	3.53704	3.35309	4.30793	4.54207	4.53211	0.3927	Apoptosis regulator proteins, Bcl-2 family	Intracellular trafficking, secretion, and vesicular transport	apoptosis regulator Bcl-2 isoform 1
ENSMUSG00000049396	Gemin4	7.80905	8.59385	7.52659	10.1879	11.3496	9.86825	0.3922	--	Intracellular trafficking, secretion, and vesicular transport	gem-associated protein 4
ENSMUSG00000036499	Eea1	14.0721	13.8211	11.6025	17.6286	17.1501	17.0483	0.392	FYVE zinc finger	Function unknown	early endosome antigen 1
ENSMUSG00000014846	Tppp3	8.76011	7.36603	8.16565	10.9522	10.5944	10.3262	0.3919	p25-alpha	Function unknown	tubulin polymerization-promoting protein family member 3
ENSMUSG00000029014	Dnajc2	17.7039	18.1458	16.8548	24.7501	21.5244	22.8739	0.3918	Myb-like DNA-binding domain	Transcription	dnaJ homolog subfamily C member 2
ENSMUSG00000024575	Pde6a	0	0.006312	0	0.008281	0	0	0.3917	3'5'-cyclic nucleotide phosphodiesterase	Signal transduction mechanisms	rod cGMP-specific 3',5'-cyclic phosphodiesterase subunit alpha
ENSMUSG00000034574	Daam1	10.5774	10.8066	10.1233	13.553	13.5451	14.2079	0.3907	Formin Homology 2 Domain	Function unknown	disheveled-associated activator of morphogenesis 1 isoform a
ENSMUSG00000048626	Klf17	0	0	0.017376	0	0.02277	0	0.39	Zinc finger, C2H2 type	Function unknown	Krueppel-like factor 17
ENSMUSG00000074004	B3gnt6	0	0	0.017589	0	0.023049	0	0.39	Galactosyltransferase	Function unknown	acetylgalactosaminyl-O-glycosyl-glycoprotein beta-1,3-N-acetylglucosaminyltransferase
ENSMUSG00000023393	Slc17a9	1.00496	1.04762	1.38576	1.55778	1.66063	1.2868	0.3899	Major Facilitator Superfamily	Carbohydrate transport and metabolism	solute carrier family 17 member 9
ENSMUSG00000045314	Sowahb	0.032093	0.006878	0.043129	0.012697	0.041056	0.053799	0.3896	Ankyrin repeats (3 copies)	Function unknown	ankyrin repeat domain-containing protein SOWAHB
ENSMUSG00000027985	Lef1	0.588044	0.467489	0.62159	0.743721	0.706474	0.746767	0.3895	N-terminal CTNNB1 binding	Transcription	lymphoid enhancer-binding factor 1 isoform a
ENSMUSG00000032511	Scn5a	0.086135	0.102276	0.061159	0.140933	0.099216	0.086772	0.3895	Ion transport protein	Intracellular trafficking, secretion, and vesicular transport	sodium channel protein type 5 subunit alpha isoform 1
ENSMUSG00000108900	Ccdc194	0.158175	0.025621	0.099445	0.085882	0.120006	0.165004	0.389	--	Cell cycle control, cell division, chromosome partitioning	coiled-coil domain-containing protein 194 precursor
ENSMUSG00000074925	Ptar1	4.761	5.39023	4.13987	5.58087	6.91153	6.22019	0.3889	Protein prenyltransferase alpha subunit repeat	Posttranslational modification, protein turnover, chaperones	protein prenyltransferase alpha subunit repeat-containing protein 1
ENSMUSG00000000276	Dgke	1.96821	2.2267	2.06504	2.46554	2.83053	2.89842	0.3885	Diacylglycerol kinase accessory domain	Lipid transport and metabolism	diacylglycerol kinase epsilon isoform 1
ENSMUSG00000064179	Tnnt1	0.156411	0.123765	0.231223	0.243259	0.159201	0.266935	0.3884	Troponin	Cytoskeleton	troponin T, slow skeletal muscle isoform 1
ENSMUSG00000087236	Kif28	0.000136	0.000148	0.011807	0.015612	0	0.000214	0.3884	Kinesin motor domain	Cytoskeleton	kinesin-like protein KIF28P
ENSMUSG00000062444	Ap3b2	0.144903	0.086895	0.13211	0.143547	0.218938	0.113748	0.3881	Adaptin N terminal region	Intracellular trafficking, secretion, and vesicular transport	AP-3 complex subunit beta-2
ENSMUSG00000024533	Spire1	10.4686	9.86795	8.389	12.6298	12.2438	12.7139	0.3879	Kinase non-catalytic C-lobe domain	Intracellular trafficking, secretion, and vesicular transport	protein spire homolog 1 isoform X4
ENSMUSG00000030495	Slc7a10	0	0	0.082387	0.034377	0	0.073422	0.3879	Amino acid permease	Amino acid transport and metabolism	asc-type amino acid transporter 1
ENSMUSG00000008136	Fhl2	84.8338	89.4264	82.0698	114.123	111.736	109.507	0.3877	LIM domain	Function unknown	four and a half LIM domains protein 2
ENSMUSG00000026499	Acbd3	29.3582	31.4382	29.074	40.5417	36.7452	40.2913	0.3877	Golgi-dynamics membrane-trafficking	Function unknown	RecName: Full=Golgi resident protein GCP60; AltName: Full=Acyl-CoA-binding domain-containing protein 3; AltName: Full=Golgi complex-associated protein 1; Short=GOCAP1; AltName: Full=Golgi phosphoprotein 1; Short=GOLPH1; AltName: Full=PBR- and PKA-associated protein 7; AltName: Full=Peripheral benzodiazepine receptor-associated protein PAP7
ENSMUSG00000064272	Gpbar1	0.597054	0.503771	0.769918	0.76946	0.973671	0.704242	0.3876	7 transmembrane receptor (rhodopsin family)	Intracellular trafficking, secretion, and vesicular transport	G-protein coupled bile acid receptor 1
ENSMUSG00000035183	Slc24a5	1.33463	0.917194	0.873216	0.710361	0.861381	2.51554	0.3873	Sodium/calcium exchanger protein	Inorganic ion transport and metabolism	sodium/potassium/calcium exchanger 5 precursor
ENSMUSG00000025469	Msx3	0	0.03882	0.027672	0.018319	0	0.068635	0.3871	--	Transcription	homeobox protein MSX-3 isoform 2
ENSMUSG00000044165	Bcl2l15	0.28744	0.097625	0.174319	0.126871	0.289154	0.315464	0.387	--	Function unknown	bcl-2-like protein 15 isoform 2
ENSMUSG00000000948	Gm38393	0.178848	0.178472	0.195316	0.270045	0.188616	0.263578	0.3861	SNURF/RPN4 protein	Function unknown	SNRPN upstream reading frame protein [Mastomys coucha]
ENSMUSG00000033192	Lpcat2	4.43128	4.02757	4.21051	5.49621	5.39431	5.66535	0.386	EF hand	Lipid transport and metabolism	lysophosphatidylcholine acyltransferase 2 isoform a
ENSMUSG00000030068	Gm20696	0.040879	0.085539	0.055773	0.05297	0.125417	0.059673	0.3859	--	--	eukaryotic translation initiation factor 4E type 3
ENSMUSG00000047832	Cdca4	15.6163	15.4332	14.1932	20.0969	20.6602	18.3593	0.3859	SERTA motif	Cell cycle control, cell division, chromosome partitioning	cell division cycle-associated protein 4
ENSMUSG00000027314	Dll4	0.026029	0.038727	0.01228	0.041086	0.0281	0.031463	0.3857	EGF-like domain	Function unknown	delta-like protein 4 precursor
ENSMUSG00000028540	Dph2	4.26285	3.7352	3.79308	5.23536	5.33257	4.83562	0.3856	Putative diphthamide synthesis protein	Translation, ribosomal structure and biogenesis	2-(3-amino-3-carboxypropyl)histidine synthase subunit 2
ENSMUSG00000044086	Lmod3	0	0	0.018827	0	0.02459	0	0.3853	Tropomodulin	Function unknown	leiomodin-3
ENSMUSG00000060950	Trmt61a	6.51282	7.18784	5.96701	9.16926	8.32455	8.19259	0.3852	tRNA methyltransferase complex GCD14 subunit	Translation, ribosomal structure and biogenesis	tRNA (adenine(58)-N(1))-methyltransferase catalytic subunit TRMT61A
ENSMUSG00000038872	Zfhx3	2.13086	2.31564	2.06703	2.74735	2.837	2.92157	0.385	Homeodomain	Function unknown	zinc finger homeobox protein 3
ENSMUSG00000031962	Cdh15	0.04932	0.057704	0.074939	0.071606	0.066173	0.099841	0.385	Cadherin domain	Intracellular trafficking, secretion, and vesicular transport	cadherin-15 preproprotein
ENSMUSG00000048007	Timm8a1	12.6306	12.313	12.8798	16.2082	16.5732	16.6056	0.3849	Tim10/DDP family zinc finger	Posttranslational modification, protein turnover, chaperones	mitochondrial import inner membrane translocase subunit Tim8 A
ENSMUSG00000033368	Trim69	0.297826	0.231857	0.058672	0.214983	0.247648	0.305488	0.3846	SPRY-associated domain	Posttranslational modification, protein turnover, chaperones	E3 ubiquitin-protein ligase TRIM69 isoform 1
ENSMUSG00000024176	Sox8	2.22992	2.39464	1.81536	2.83277	2.94108	2.63238	0.3844	HMG (high mobility group) box	Chromatin structure and dynamics	transcription factor SOX-8
ENSMUSG00000092035	Peg10	4.36417	4.63304	3.97125	5.45164	5.42433	6.04688	0.384	Retrotransposon gag protein	Function unknown	retrotransposon-derived protein PEG10 isoform 2
ENSMUSG00000030452	Nipa2	14.424	14.6959	14.6589	18.5827	19.4007	19.1123	0.3831	Magnesium transporter NIPA	Function unknown	non imprinted in Prader-Willi/Angelman syndrome 2 homolog (human), isoform CRA_b, partial
ENSMUSG00000033967	Rnf225	0.179915	0.236325	0.207506	0.363764	0.298746	0.150903	0.383	Ring finger domain	Function unknown	RING finger protein 225
ENSMUSG00000041396	Mettl18	1.5076	1.53163	1.3188	1.83969	1.84339	1.99951	0.3829	Lysine methyltransferase	Function unknown	histidine protein methyltransferase 1 homolog
ENSMUSG00000031917	Nip7	9.04159	8.99898	9.89897	11.7519	12.7073	11.9705	0.3828	UPF0113 Pre-PUA domain	Translation, ribosomal structure and biogenesis	60S ribosome subunit biogenesis protein NIP7 homolog isoform 1
ENSMUSG00000030760	Acer3	1.96498	1.68507	1.99822	2.00658	3.26806	2.08654	0.3821	Ceramidase	Intracellular trafficking, secretion, and vesicular transport	alkaline ceramidase 3 isoform 1
ENSMUSG00000074607	Tox2	0.04192	0.056938	0.051368	0.03511	0.047657	0.112977	0.3818	HMG (high mobility group) box	Chromatin structure and dynamics	TOX high mobility group box family member 2 isoform 5
ENSMUSG00000024081	Cebpz	12.9915	12.7566	11.2529	16.2299	15.5983	16.3838	0.3818	CBF/Mak21 family	Translation, ribosomal structure and biogenesis	CCAAT/enhancer-binding protein zeta
ENSMUSG00000096225	Lhx8	1.33238	1.19105	0.911699	1.76154	1.22571	1.48792	0.3816	LIM domain	Transcription	LIM/homeobox protein Lhx8
ENSMUSG00000020080	Hkdc1	0.08153	0.054621	0.114622	0.154384	0.096317	0.075965	0.3814	Hexokinase	Carbohydrate transport and metabolism	hexokinase HKDC1
ENSMUSG00000028191	Bcl10	23.5944	22.4534	21.0886	29.9213	29.9326	27.5807	0.3811	Caspase recruitment domain	Posttranslational modification, protein turnover, chaperones	B-cell lymphoma/leukemia 10
ENSMUSG00000027111	Itga6	18.8399	18.5232	16.1954	22.9588	23.9716	22.8165	0.381	Integrin alpha	Intracellular trafficking, secretion, and vesicular transport	integrin alpha-6 isoform 1 precursor
ENSMUSG00000043702	Pde12	5.04337	5.11193	4.32663	6.46969	6.27901	6.10867	0.3809	Endonuclease/Exonuclease/phosphatase family	RNA processing and modification	2',5'-phosphodiesterase 12
ENSMUSG00000014859	E2f4	19.8234	19.1681	19.9282	25.3537	26.9951	24.3614	0.3807	E2F transcription factor CC-MB domain	Transcription	transcription factor E2F4
ENSMUSG00000030029	Lrig1	30.2561	30.9069	28.6009	37.8244	39.7691	39.2639	0.3805	Leucine rich repeat	Function unknown	leucine-rich repeats and immunoglobulin-like domains protein 1 isoform 1 precursor
ENSMUSG00000042532	Golga7b	0.04465	0.00584	0	0	0	0.065725	0.3804	Golgin subfamily A member 7/ERF4 family	Function unknown	golgin subfamily A member 7B
ENSMUSG00000033909	Usp36	7.16173	7.81996	7.32843	9.73555	10.0591	9.24544	0.3803	Ubiquitin carboxyl-terminal hydrolase	Posttranslational modification, protein turnover, chaperones	ubiquitin carboxyl-terminal hydrolase 36
ENSMUSG00000030865	Chp2	0	0	0.027496	0	0.035782	0	0.38	EF-hand domain pair	Cell cycle control, cell division, chromosome partitioning;; Signal transduction mechanisms;; Cytoskeleton	calcineurin B homologous protein 2
ENSMUSG00000020029	Nudt4	54.5547	57.1416	49.0488	69.7925	69.8576	69.4699	0.3796	NUDIX domain	Function unknown	diphosphoinositol polyphosphate phosphohydrolase 2 isoform 2
ENSMUSG00000046994	Mars2	1.97003	1.99636	1.72872	2.55623	2.46719	2.38526	0.3795	tRNA synthetases class I (M)	Translation, ribosomal structure and biogenesis	unnamed protein product, partial
ENSMUSG00000027692	Tnik	3.10272	2.75408	2.59233	3.61454	3.91175	3.46387	0.3793	Protein kinase domain	Signal transduction mechanisms	traf2 and NCK-interacting protein kinase isoform 3
ENSMUSG00000034826	Nup54	13.4742	11.9248	12.2849	16.2241	16.4805	16.3115	0.3793	Nucleoporin complex subunit 54	Intracellular trafficking, secretion, and vesicular transport	nuclear pore complex protein Nup54 isoform 2
ENSMUSG00000049307	Fut4	1.26318	1.31312	1.21734	1.51972	1.64012	1.77306	0.3789	Glycosyltransferase family 10 (fucosyltransferase) C-term	Function unknown	alpha-(1,3)-fucosyltransferase 4
ENSMUSG00000012640	Zfp715	8.20052	7.78979	6.3829	9.47129	9.5642	10.0511	0.3786	--	Function unknown	zinc finger protein 715 isoform X2
ENSMUSG00000042388	Dlgap3	0.046057	0.089655	0.071438	0.084866	0.096818	0.08759	0.3784	Guanylate-kinase-associated protein (GKAP) protein	Function unknown	disks large-associated protein 3
ENSMUSG00000018239	Zcchc10	7.98011	7.51627	6.46406	9.58055	9.56453	9.40002	0.3783	Zinc knuckle	Function unknown	zinc finger, CCHC domain containing 10, isoform CRA_b
ENSMUSG00000050503	Fbxl22	0.22008	0.16417	0.238263	0.276733	0.237423	0.294961	0.3782	--	Function unknown	F-box and leucine-rich protein 22
ENSMUSG00000046916	Myct1	0.051365	0.042083	0.038942	0.060953	0.046421	0.064677	0.378	Myc target protein 1	Intracellular trafficking, secretion, and vesicular transport	myc target protein 1
ENSMUSG00000045780	Olfr624	0.006193	0	0.003431	0.01096	0	0.001546	0.3779	Olfactory receptor	Function unknown	olfactory receptor 624
ENSMUSG00000052854	Nrk	17.0119	16.3154	13.6265	20.0008	20.7551	20.2543	0.3778	Protein kinase domain	Signal transduction mechanisms	nik-related protein kinase
ENSMUSG00000061436	Hipk2	8.51247	8.10053	7.90173	9.7969	10.9928	11.0555	0.3774	Protein kinase domain	Signal transduction mechanisms	homeodomain-interacting protein kinase 2 isoform 2
ENSMUSG00000026348	Acmsd	0.03805	0	0.045177	0.068079	0.040026	0	0.3773	Amidohydrolase	Function unknown	2-amino-3-carboxymuconate-6-semialdehyde decarboxylase
ENSMUSG00000026694	Mettl13	4.23945	4.29279	4.3296	5.37699	6.16812	5.15822	0.377	Methyltransferase domain	Function unknown	eEF1A lysine and N-terminal methyltransferase
ENSMUSG00000022476	Polr3h	6.32845	6.28113	6.69816	8.6251	8.32481	8.12447	0.377	RNA polymerase III subunit Rpc25	Transcription	DNA-directed RNA polymerase III subunit RPC8 [Rattus norvegicus]
ENSMUSG00000028232	Tmem68	9.46774	10.047	8.29686	11.5528	11.5225	13.0411	0.377	--	Lipid transport and metabolism	unnamed protein product
ENSMUSG00000030562	Nox4	9.94342	9.61732	8.40631	12.0872	12.201	12.0153	0.3764	Ferric reductase like transmembrane component	Intracellular trafficking, secretion, and vesicular transport	NADPH oxidase 4 isoform 1
ENSMUSG00000049130	C5ar1	0.950797	1.2587	0.982643	1.4215	1.32569	1.39644	0.3764	7 transmembrane receptor (rhodopsin family)	Signal transduction mechanisms	C5a anaphylatoxin chemotactic receptor 1
ENSMUSG00000026062	Slc9a2	0.099072	0.117045	0.072454	0.160009	0.089719	0.124845	0.3763	Sodium/hydrogen exchanger family	Inorganic ion transport and metabolism	solute carrier family 9 (sodium/hydrogen exchanger), member 2, isoform CRA_a, partial
ENSMUSG00000026188	Tmem169	0.125277	0	0.035322	0.058041	0.055992	0.094402	0.3761	TMEM169 protein family	Function unknown	transmembrane protein 169
ENSMUSG00000054855	Rnd1	2.47735	2.56282	2.42786	3.61558	3.2099	2.86633	0.376	Ras family	Function unknown	rho-related GTP-binding protein Rho6
ENSMUSG00000092118	Fancf	2.25388	2.19624	2.0355	2.83235	2.69069	2.89234	0.3758	Fanconi anemia group F protein (FANCF)	Posttranslational modification, protein turnover, chaperones	Fanconi anemia group F protein
ENSMUSG00000054555	Adam12	41.2072	41.6278	37.3025	51.9054	52.1326	51.8403	0.3757	Reprolysin (M12B) family zinc metalloprotease	Function unknown	disintegrin and metalloproteinase domain-containing protein 12 preproprotein
ENSMUSG00000021385	Ippk	3.58563	4.06551	3.45554	5.05956	4.8445	4.50593	0.3756	Inositol-pentakisphosphate 2-kinase	Function unknown	inositol-pentakisphosphate 2-kinase isoform a
ENSMUSG00000054203	Ifi205	4.04648	4.27078	3.88744	5.56862	5.0159	5.24888	0.3755	HIN-200/IF120x domain	Transcription	interferon-activable protein 205-A
ENSMUSG00000029272	Sult1e1	0.60407	0.427481	0.278355	0.681667	0.371215	0.646299	0.3754	Sulfotransferase domain	Function unknown	sulfotransferase 1E1
ENSMUSG00000032278	Paqr5	0.168659	0.103852	0.12174	0.162691	0.200602	0.1481	0.3753	Haemolysin-III related	Function unknown	membrane progestin receptor gamma
ENSMUSG00000033350	Chst2	11.9651	12.5876	11.3749	15.4029	16.3481	14.8468	0.3752	Sulfotransferase domain	Intracellular trafficking, secretion, and vesicular transport	carbohydrate sulfotransferase 2
ENSMUSG00000032601	Prkar2a	23.8222	23.7153	21.5398	28.5907	30.3627	30.6178	0.3748	Cyclic nucleotide-binding domain	Signal transduction mechanisms	cAMP-dependent protein kinase type II-alpha regulatory subunit
ENSMUSG00000084128	Esrp2	1.37773	1.42857	1.25839	1.78622	1.92595	1.55769	0.3746	RNA recognition motif. (a.k.a. RRM, RBD, or RNP domain)	Function unknown	epithelial splicing regulatory protein 2
ENSMUSG00000041358	Nutm1	0	0.012788	0.011177	0	0.031052	0	0.3738	NUT protein	Function unknown	NUT family member 1
ENSMUSG00000036273	Lrrk2	9.4596	9.73595	8.28169	11.7791	12.0626	11.7397	0.3729	Protein kinase domain	Function unknown	leucine-rich repeat serine/threonine-protein kinase 2
ENSMUSG00000089736	Tgfbr3l	0.15393	0.575792	0.376806	0.261298	0.304359	0.866964	0.3726	Zona pellucida-like domain	Intracellular trafficking, secretion, and vesicular transport	transforming growth factor-beta receptor type 3-like protein precursor
ENSMUSG00000055762	Eef1d	80.8176	79.3853	71.1327	91.1286	119.68	88.6478	0.3724	EF-1 guanine nucleotide exchange domain	Translation, ribosomal structure and biogenesis	elongation factor 1-delta isoform a
ENSMUSG00000054594	Oscar	0.143088	0.440891	0.289285	0.383177	0.451784	0.295222	0.3721	Immunoglobulin domain	Function unknown	osteoclast-associated immunoglobulin-like receptor isoform 2 precursor
ENSMUSG00000044499	Hs3st5	0.472497	0.34709	0.592452	0.605517	0.590035	0.631272	0.3716	Sulfotransferase domain	Function unknown	heparan sulfate glucosamine 3-O-sulfotransferase 5
ENSMUSG00000039182	AW209491	7.50241	7.79706	6.2714	10.6971	8.4329	8.77199	0.3713	Family of unknown function (DUF5614)	Function unknown	UPF0415 protein C7orf25 homolog
ENSMUSG00000026675	Hsd17b7	19.1448	17.9917	16.3631	22.7331	22.7557	23.7035	0.3711	short chain dehydrogenase	Lipid transport and metabolism	3-keto-steroid reductase/17-beta-hydroxysteroid dehydrogenase 7
ENSMUSG00000048399	Tprg	0.013496	0	0.050397	0	0	0.082596	0.3704	Inositol phosphatase	Function unknown	tumor protein p63-regulated gene 1 protein
ENSMUSG00000035283	Adrb1	1.00591	0.875181	1.12067	0.936863	1.49546	1.44764	0.3702	7 transmembrane receptor (rhodopsin family)	Intracellular trafficking, secretion, and vesicular transport	beta-1 adrenergic receptor
ENSMUSG00000031758	Cdyl2	1.9492	2.6654	1.89658	3.18619	2.64311	2.58563	0.37	Enoyl-CoA hydratase/isomerase	Lipid transport and metabolism	chromodomain Y-like protein 2
ENSMUSG00000015452	Ager	0.677071	0.400551	0.504188	1.02707	0.537466	0.479656	0.37	CD80-like C2-set immunoglobulin domain	Intracellular trafficking, secretion, and vesicular transport	advanced glycosylation end product-specific receptor isoform a precursor
ENSMUSG00000038781	Stap2	0.520293	0.520427	0.491369	0.727301	0.677219	0.575335	0.3699	--	Intracellular trafficking, secretion, and vesicular transport	signal-transducing adaptor protein 2
ENSMUSG00000028926	Cdk14	10.3033	10.9351	9.94086	13.046	13.4031	13.8395	0.3698	Protein kinase domain	Signal transduction mechanisms	mKIAA0834 protein, partial
ENSMUSG00000036391	Sec24a	11.9344	10.9322	9.86723	14.1776	13.8117	14.3018	0.3696	Sec23/Sec24 trunk domain	Intracellular trafficking, secretion, and vesicular transport	protein transport protein Sec24A isoform 1
ENSMUSG00000022634	Yaf2	27.7282	27.9406	22.4025	34.2187	33.6923	32.9258	0.3692	Zn-finger in Ran binding protein and others	Transcription	YY1 associated factor-2-b
ENSMUSG00000052085	Dock8	2.27164	2.5576	2.21584	2.87609	3.23484	2.98701	0.3689	Dock homology region 2	Function unknown	dedicator of cytokinesis protein 8
ENSMUSG00000029500	Pgam5	21.0779	20.1892	21.2084	26.3989	27.6811	26.5851	0.3687	Histidine phosphatase superfamily (branch 1)	Carbohydrate transport and metabolism	serine/threonine-protein phosphatase PGAM5, mitochondrial isoform 1
ENSMUSG00000057000	Nxf3	0.017631	0	0.049293	0.086408	0	0	0.3686	Tap, RNA-binding	Translation, ribosomal structure and biogenesis	nuclear RNA export factor 3
ENSMUSG00000030592	Ryr1	0.040082	0.047158	0.05572	0.067653	0.062644	0.054242	0.3683	RIH domain	Intracellular trafficking, secretion, and vesicular transport	ryanodine receptor 1
ENSMUSG00000027869	Hsd3b6	0	0.034861	0.021137	0.031436	0	0.040845	0.3682	3-beta hydroxysteroid dehydrogenase/isomerase family	Cell wall/membrane/envelope biogenesis	3 beta-hydroxysteroid dehydrogenase/Delta 5-->4-isomerase type 6
ENSMUSG00000039981	Zc3h12d	0.046437	0.03137	0.035299	0.061118	0.039664	0.045162	0.3677	Zc3h12a-like Ribonuclease NYN domain	Function unknown	probable ribonuclease ZC3H12D
ENSMUSG00000033257	Ttll4	4.15807	4.18485	3.81622	5.02395	5.43369	5.23061	0.3676	Tubulin-tyrosine ligase family	Function unknown	tubulin polyglutamylase TTLL4
ENSMUSG00000036533	Cdc42ep3	6.37037	6.42501	4.90705	8.24001	7.53829	7.05504	0.3672	Cdc42 effector	Function unknown	cdc42 effector protein 3
ENSMUSG00000033991	Ttc37	11.7794	10.941	10.0756	13.2747	14.0269	14.9938	0.367	Tetratricopeptide repeat	Function unknown	tetratricopeptide repeat protein 37
ENSMUSG00000060935	Tmem263	20.8837	20.1323	16.1335	24.4406	24.3217	24.9355	0.3669	Transmembrane protein C12orf23, UPF0444	Function unknown	transmembrane protein 263
ENSMUSG00000025225	Nfkb2	15.4488	15.8041	15.4188	19.9486	20.3357	19.8938	0.3667	Rel homology DNA-binding domain	Function unknown	nuclear factor NF-kappa-B p100 subunit isoform a
ENSMUSG00000029304	Spp1	715.713	716.753	614.595	882.891	867.374	889.193	0.3667	Osteopontin	Posttranslational modification, protein turnover, chaperones	osteopontin isoform 4 precursor
ENSMUSG00000011267	Zfp296	1.09216	1.19425	1.31792	1.54135	1.61909	1.48672	0.3666	Zinc finger, C2H2 type	Function unknown	zinc finger protein 296
ENSMUSG00000022635	Zcrb1	31.9745	29.768	30.6594	40.5387	37.1825	41.3827	0.3662	RNA recognition motif. (a.k.a. RRM, RBD, or RNP domain)	Function unknown	zinc finger CCHC-type and RNA-binding motif-containing protein 1 isoform 1
ENSMUSG00000022557	Bop1	21.5757	21.6145	22.3366	29.1102	27.8812	27.4642	0.3661	BOP1NT (NUC169) domain	Translation, ribosomal structure and biogenesis	ribosome biogenesis protein BOP1
ENSMUSG00000001467	Cyp51	53.7094	53.972	49.796	68.3027	66.7757	67.8636	0.3659	Cytochrome P450	Secondary metabolites biosynthesis, transport and catabolism	lanosterol 14-alpha demethylase
ENSMUSG00000050822	Slc29a4	0.353486	0.482758	0.317039	0.485807	0.433133	0.567259	0.3659	Nucleoside transporter	Function unknown	equilibrative nucleoside transporter 4
ENSMUSG00000005640	Insrr	0.013895	0	0.006453	0	0.016853	0.009368	0.3658	Protein tyrosine and serine/threonine kinase	Signal transduction mechanisms	insulin receptor-related protein precursor
ENSMUSG00000028069	Gpatch4	8.86816	7.79666	7.86501	10.4037	10.2311	10.9669	0.3655	G-patch domain	Function unknown	G patch domain-containing protein 4
ENSMUSG00000044595	Dnd1	0.3208	0.579468	0.584509	0.443049	0.81869	0.649827	0.3645	double strand RNA binding domain from DEAD END PROTEIN 1	Function unknown	dead end protein homolog 1
ENSMUSG00000038736	Nudcd1	7.13016	8.12395	6.67722	9.04161	9.55721	9.63068	0.3642	CS domain	Function unknown	nudC domain-containing protein 1 isoform 1
ENSMUSG00000029553	Tfec	1.4002	1.06015	1.30553	1.61035	1.71455	1.5224	0.3642	Domain of unknown function (DUF3371)	Transcription	transcription factor EC
ENSMUSG00000020715	Ern1	6.67516	7.07794	6.24264	8.45511	8.80635	8.46588	0.3636	Protein kinase domain	Signal transduction mechanisms	serine/threonine-protein kinase/endoribonuclease IRE1 precursor
ENSMUSG00000014782	Plekhg4	0.787645	1.01659	0.899732	0.983947	1.27618	1.21797	0.3632	--	Signal transduction mechanisms	puratrophin-1 isoform X3
ENSMUSG00000070031	Sp140	0.539125	0.525439	0.430661	0.7183	0.634134	0.570814	0.3632	HSR domain	Function unknown	SP140 nuclear body protein family member
ENSMUSG00000018848	Rars	110.66	110.494	105.622	140.064	139.158	141.007	0.3629	tRNA synthetases class I (R)	Translation, ribosomal structure and biogenesis	arginine--tRNA ligase, cytoplasmic
ENSMUSG00000061974	Cldn24	0.057861	0.159672	0.048433	0.082826	0.12666	0.132481	0.3626	PMP-22/EMP/MP20/Claudin family	Function unknown	putative claudin-24
ENSMUSG00000059602	Syn3	0.079485	0.072625	0.055015	0.089971	0.13446	0.041786	0.3621	Synapsin, N-terminal domain	Function unknown	synapsin-3 isoform 2
ENSMUSG00000047307	Pcdhb13	0.109361	0.080313	0.053655	0.092392	0.141408	0.078884	0.3618	Cadherin domain	Intracellular trafficking, secretion, and vesicular transport	protocadherin beta-6 precursor
ENSMUSG00000024937	Ehbp1l1	23.2555	23.4593	23.2985	29.3235	31.0103	29.6312	0.3617	Bivalent Mical/EHBP Rab binding domain	Cytoskeleton	EH domain-binding protein 1-like protein 1 isoform a
ENSMUSG00000031976	Urb2	5.34234	5.67694	4.88612	6.55117	6.86596	7.01848	0.3616	--	Function unknown	unhealthy ribosome biogenesis protein 2 homolog
ENSMUSG00000027401	Tgm3	0.028068	0.030783	0	0	0.052512	0.023078	0.3611	Transglutaminase family, C-terminal ig like domain	Posttranslational modification, protein turnover, chaperones	protein-glutamine gamma-glutamyltransferase E precursor
ENSMUSG00000025658	Cnksr2	0.109859	0.130149	0.072315	0.129079	0.109303	0.162604	0.3605	Protein of unknown function (DUF1170)	Signal transduction mechanisms	connector enhancer of kinase suppressor of ras 2 isoform 1
ENSMUSG00000081607	Gm15294	0	0	0.056212	0	0.072168	0	0.3605	Glyceraldehyde 3-phosphate dehydrogenase, C-terminal domain	Carbohydrate transport and metabolism	glyceraldehyde-3-phosphate dehydrogenase [Grammomys surdaster]
ENSMUSG00000039391	Ccdc81	0.156837	0.088404	0.105902	0.091571	0.139169	0.220067	0.3605	CCDC81 eukaryotic HU domain 2	Function unknown	Ccdc81 protein
ENSMUSG00000030263	Lrmp	0.281862	0.143532	0.170947	0.368989	0.220617	0.175839	0.3602	MRVI1 protein	Function unknown	inositol 1,4,5-triphosphate receptor associated 2 isoform 1
ENSMUSG00000047528	Als2cr12	0.501003	0.340733	0.350195	0.577338	0.517523	0.434966	0.3601	--	Function unknown	flagellum-associated coiled-coil domain-containing protein 1 isoform b
ENSMUSG00000020709	Adap2	0.362166	0.496642	0.55339	0.562924	0.680425	0.568353	0.3594	Putative GTPase activating protein for Arf	Intracellular trafficking, secretion, and vesicular transport	arf-GAP with dual PH domain-containing protein 2
ENSMUSG00000018595	Glra4	0.044744	0.045329	0	0.038725	0.046759	0.030038	0.359	Neurotransmitter-gated ion-channel ligand binding domain	Intracellular trafficking, secretion, and vesicular transport	glycine receptor subunit alpha-4 precursor
ENSMUSG00000015501	Hivep2	5.61301	5.69273	5.16122	7.17255	6.73767	7.20796	0.3589	Zinc finger, C2H2 type	Function unknown	transcription factor HIVEP2
ENSMUSG00000036136	Fam110c	10.9934	9.76385	10.1245	13.506	13.1229	12.9657	0.3586	Centrosome-associated C terminus	Posttranslational modification, protein turnover, chaperones	protein FAM110C
ENSMUSG00000021116	Eif2s1	35.5894	36.0494	32.7708	45.2382	44.9487	43.6304	0.358	Eukaryotic translation initiation factor 2 alpha subunit	Translation, ribosomal structure and biogenesis	eukaryotic translation initiation factor 2 subunit 1 [Rattus norvegicus]
ENSMUSG00000023800	Tiam2	6.2413	5.99154	5.08124	7.67962	7.30046	7.20876	0.3579	RhoGEF domain	Signal transduction mechanisms	TIAM2, partial
ENSMUSG00000002459	Rgs20	2.1179	1.72362	1.60584	2.656	1.94853	2.3758	0.3577	Regulator of G protein signaling domain	Transcription	regulator of G-protein signaling 20 isoform 1
ENSMUSG00000028031	Dkk2	11.3712	11.8154	10.5788	14.0977	14.8815	14.288	0.3577	Dickkopf N-terminal cysteine-rich region	Function unknown	dickkopf-related protein 2 precursor
ENSMUSG00000090326	Dthd1	0.158332	0.13679	0.116614	0.143378	0.195221	0.188787	0.3571	Death domain	Function unknown	death domain-containing protein 1
ENSMUSG00000020773	Trim47	8.58708	9.17791	9.04375	11.3056	12.3266	10.7046	0.357	zinc finger of C3HC4-type, RING	Posttranslational modification, protein turnover, chaperones	E3 ubiquitin-protein ligase TRIM47 isoform 1
ENSMUSG00000078920	Ifi47	2.20956	1.95773	1.85022	2.51479	2.5086	2.68323	0.3569	Interferon-inducible GTPase (IIGP)	Function unknown	interferon gamma inducible protein 47
ENSMUSG00000038805	Six3	0.107513	0.102657	0.085937	0.141383	0.123454	0.114377	0.3569	Transcriptional regulator, SIX1, N-terminal SD domain	Transcription	homeobox protein SIX3 isoform X1
ENSMUSG00000033446	Lpar6	3.64073	3.62579	3.18308	4.76434	3.95583	4.65916	0.3566	7 transmembrane receptor (rhodopsin family)	Intracellular trafficking, secretion, and vesicular transport	lysophosphatidic acid receptor 6
ENSMUSG00000067367	Lyar	12.7203	11.6292	13.1291	16.5271	16.1112	15.3437	0.3564	LYAR-type C2HC zinc finger	Function unknown	cell growth-regulating nucleolar protein
ENSMUSG00000053289	Ddx10	8.65094	8.80795	8.4744	11.0043	11.0875	11.1068	0.3563	DEAD/DEAH box helicase	Replication, recombination and repair	Ddx10 protein, partial
ENSMUSG00000016487	Ppfibp1	101.425	99.5778	88.0132	124.163	123.445	122.311	0.3561	SAM domain (Sterile alpha motif)	Function unknown	liprin-beta-1 isoform 2
ENSMUSG00000032279	Idh3a	46.3026	48.9274	41.8189	56.8055	61.4413	57.1599	0.356	Isocitrate/isopropylmalate dehydrogenase	Amino acid transport and metabolism	isocitrate dehydrogenase [NAD] subunit alpha, mitochondrial [Mus caroli]
ENSMUSG00000021367	Edn1	2.02684	2.60495	2.04485	2.9254	2.52641	3.09184	0.3557	Endothelin family	Posttranslational modification, protein turnover, chaperones	endothelin-1 preproprotein
ENSMUSG00000046449	Nexmif	2.76648	2.96007	2.37508	3.44004	3.27009	3.65676	0.3557	Domain of unknown function (DUF4683)	Function unknown	neurite extension and migration factor
ENSMUSG00000001674	Ddx18	25.1131	26.1634	24.1504	32.0101	31.9613	32.5375	0.3556	DEAD/DEAH box helicase	Replication, recombination and repair	ATP-dependent RNA helicase DDX18
ENSMUSG00000027722	Spata5	8.24031	8.20594	7.63252	9.92066	10.6885	10.1969	0.3555	ATPase family associated with various cellular activities (AAA)	Posttranslational modification, protein turnover, chaperones	ATPase family protein 2 homolog isoform 1
ENSMUSG00000027601	Mtfr1	19.9538	20.6998	17.3864	24.0905	24.9556	25.206	0.3554	Mitochondrial fission regulator	Transcription	mitochondrial fission regulator 1
ENSMUSG00000026020	Nop58	21.8292	19.6993	14.4433	21.4018	30.0596	20.144	0.3554	snoRNA binding domain, fibrillarin	Translation, ribosomal structure and biogenesis	nucleolar protein 58
ENSMUSG00000033554	Dph5	6.83406	6.80062	6.51551	9.4241	7.83069	8.52264	0.3553	Tetrapyrrole (Corrin/Porphyrin) Methylases	Translation, ribosomal structure and biogenesis	DPH5 homolog (S. cerevisiae), isoform CRA_a
ENSMUSG00000029171	Pgm2	17.1818	16.8382	15.3933	20.7482	21.65	20.8033	0.3551	Phosphoglucomutase/phosphomannomutase, alpha/beta/alpha domain I	Carbohydrate transport and metabolism	phosphoglucomutase-2 isoform 1
ENSMUSG00000035397	Klf16	5.7168	5.75346	5.98442	7.12537	7.44363	7.75033	0.3547	Zinc finger, C2H2 type	Function unknown	Krueppel-like factor 16
ENSMUSG00000026019	Wdr12	4.17161	4.09503	4.1255	5.82494	4.9109	5.10605	0.3543	WD domain, G-beta repeat	Translation, ribosomal structure and biogenesis	ribosome biogenesis protein WDR12
ENSMUSG00000047344	Lancl3	2.04446	2.34857	2.13703	2.43984	2.95774	2.94642	0.3536	Lanthionine synthetase C-like protein	Function unknown	lanC-like protein 3
ENSMUSG00000057421	Las1l	16.6368	18.3475	18.2878	22.9452	22.8778	22.2299	0.3533	Las1-like	Function unknown	ribosomal biogenesis protein LAS1L isoform 1
ENSMUSG00000024254	Abcg8	0	0	0.008188	0.010456	0	0	0.3527	ABC-2 type transporter	Defense mechanisms	ATP-binding cassette sub-family G member 8 isoform 1
ENSMUSG00000058258	Idi1	34.7111	38.357	32.4402	45.1893	45.2456	44.2754	0.3525	NUDIX domain	Lipid transport and metabolism	isopentenyl-diphosphate Delta-isomerase 1
ENSMUSG00000020151	Ptprr	0.046533	0.044524	0.023971	0.015972	0.055016	0.07586	0.3523	Protein-tyrosine phosphatase	Signal transduction mechanisms	receptor-type tyrosine-protein phosphatase R isoform a precursor
ENSMUSG00000024360	Etf1	57.0461	56.4809	50.5226	70.6646	69.7124	69.0512	0.3523	eRF1 domain 2	Translation, ribosomal structure and biogenesis	eukaryotic peptide chain release factor subunit 1 [Rattus norvegicus]
ENSMUSG00000026037	Orc2	9.6511	10.6414	9.33404	12.5902	12.6072	12.6046	0.3516	Origin recognition complex subunit 2	Replication, recombination and repair	origin recognition complex subunit 2 isoform A
ENSMUSG00000020361	Hspa4	101.436	100.027	93.8761	125.679	123.464	127.534	0.3509	Hsp70 protein	Posttranslational modification, protein turnover, chaperones	mKIAA4025 protein, partial
ENSMUSG00000048617	Rtbdn	0.105077	0.090562	0.140446	0.228111	0.099558	0.100858	0.3506	Folate receptor family	Function unknown	retbindin, isoform CRA_b
ENSMUSG00000051375	Pcdh1	3.66599	3.75204	3.7365	4.83828	5.01753	4.3626	0.3501	Cadherin domain	Intracellular trafficking, secretion, and vesicular transport	protocadherin-1 isoform X2 [Mus pahari]
ENSMUSG00000038780	Smurf1	28.6836	27.5499	27.2446	34.9549	35.4473	35.9892	0.3499	HECT-domain (ubiquitin-transferase)	Posttranslational modification, protein turnover, chaperones	E3 ubiquitin-protein ligase SMURF1 isoform X1
ENSMUSG00000095295	Gm3488	0.032602	0.055136	0.063266	0.082145	0.076667	0.033631	0.3498	Takusan	--	alpha21-takusan
ENSMUSG00000048108	Tmem72	0.00737	0.012751	0.013477	0.014608	0.012118	0.016092	0.3498	Transmembrane protein family 72	Replication, recombination and repair	unnamed protein product
ENSMUSG00000027368	Dusp2	0.762945	0.458278	0.484513	0.559328	0.702395	0.91204	0.3498	Dual specificity phosphatase, catalytic domain	Signal transduction mechanisms	dual specificity protein phosphatase 2
ENSMUSG00000027808	Serp1	56.6845	57.9094	48.7886	68.6374	67.3266	72.2351	0.3497	Ribosome associated membrane protein RAMP4	Intracellular trafficking, secretion, and vesicular transport	ribosome associated membrane protein RAMP4 [Rattus norvegicus]
ENSMUSG00000021969	Zdhhc20	21.6543	21.621	17.6083	26.2792	25.4294	25.8739	0.3497	DHHC palmitoyltransferase	Function unknown	palmitoyltransferase ZDHHC20 isoform X4
ENSMUSG00000027236	Eif3j1	16.6922	15.4509	14.9058	20.6826	19.2385	20.0196	0.3494	Translation initiation factor eIF3 subunit	Translation, ribosomal structure and biogenesis	eukaryotic translation initiation factor 3 subunit J
ENSMUSG00000047250	Ptgs1	20.36	20.9397	20.4192	26.3573	25.4001	26.8608	0.3491	Animal haem peroxidase	Function unknown	prostaglandin G/H synthase 1 precursor
ENSMUSG00000029270	Fam69a	3.22065	3.06837	2.97486	4.19153	3.36536	4.24252	0.349	Protein-kinase domain of FAM69	Function unknown	divergent protein kinase domain 1A
ENSMUSG00000049241	Hcar1	0.049334	0.032555	0.045809	0.017596	0.077301	0.067751	0.349	7 transmembrane receptor (rhodopsin family)	Intracellular trafficking, secretion, and vesicular transport	G-protein coupled receptor 81 long form
ENSMUSG00000024905	Tesmin	0.181762	0.131849	0.159728	0.225029	0.156488	0.221361	0.349	Tesmin/TSO1-like CXC domain, cysteine-rich domain	Function unknown	tesmin isoform a
ENSMUSG00000026784	Pdss1	3.78556	3.5684	2.58323	3.86522	4.61637	4.17471	0.3489	Polyprenyl synthetase	Coenzyme transport and metabolism	decaprenyl-diphosphate synthase subunit 1 isoform 1
ENSMUSG00000028456	Unc13b	0.766233	0.671592	0.532387	1.23455	0.726002	0.54822	0.3486	Munc13 (mammalian uncoordinated) homology domain	Function unknown	protein unc-13 homolog B isoform 4
ENSMUSG00000054206	Gzmm	0.377897	0.543191	0.605621	0.800058	0.558514	0.584522	0.3479	Trypsin	Posttranslational modification, protein turnover, chaperones	granzyme M isoform 1 precursor
ENSMUSG00000078771	Evi2a	1.77692	1.2744	1.45905	2.05549	2.08824	1.59599	0.3477	Ectropic viral integration site 2A protein (EVI2A)	Function unknown	protein EVI2A precursor
ENSMUSG00000021374	Nup153	18.3616	18.707	15.843	22.1581	22.6536	22.5192	0.3477	Nucleoporin Nup153-like	Intracellular trafficking, secretion, and vesicular transport	nuclear pore complex protein Nup153
ENSMUSG00000020275	Rel	1.38458	1.41059	1.18625	1.74074	1.65865	1.66691	0.3476	Rel homology DNA-binding domain	Transcription	proto-oncogene c-Rel
ENSMUSG00000059562	Ccdc154	0.081035	0.035221	0.037862	0.040452	0.076735	0.078918	0.3476	--	Function unknown	coiled-coil domain-containing protein 154 isoform X1
ENSMUSG00000024235	Map3k8	1.3509	1.30414	1.19025	1.77346	1.42339	1.69528	0.3474	Protein kinase domain	Signal transduction mechanisms	mitogen-activated protein kinase kinase kinase 8
ENSMUSG00000027787	Nmd3	5.62539	5.52266	5.583	6.92736	6.99665	7.35742	0.3471	NMD3 family	Translation, ribosomal structure and biogenesis	60S ribosomal export protein NMD3
ENSMUSG00000020806	Rhbdf2	4.65994	5.08773	4.47792	5.59058	6.59366	5.90982	0.347	Rhomboid serine protease	Function unknown	inactive rhomboid protein 2
ENSMUSG00000042225	Ammecr1	13.2667	13.6115	10.4018	15.9122	15.4064	16.0961	0.3469	AMMECR1	Function unknown	AMME syndrome candidate gene 1 protein homolog
ENSMUSG00000019471	Cdc37	28.9473	26.581	38.0288	44.3919	46.872	27.7108	0.3467	Cdc37 Hsp90 binding domain	Function unknown	hsp90 co-chaperone Cdc37 isoform 2
ENSMUSG00000020953	Coch	0.303457	0.456239	0.500537	0.495747	0.643441	0.463392	0.3467	von Willebrand factor type A domain	RNA processing and modification	coagulation factor C homolog (Limulus polyphemus), isoform CRA_a, partial
ENSMUSG00000015950	Ncf1	2.26477	1.91986	1.52829	2.59892	2.22032	2.44484	0.3466	SH3 domain	RNA processing and modification	neutrophil cytosol factor 1 isoform a
ENSMUSG00000014039	Prdm15	2.84171	3.26149	2.70634	3.69994	3.62559	3.87112	0.3459	Zinc finger, C2H2 type	Function unknown	PR domain zinc finger protein 15 isoform 1
ENSMUSG00000069259	Prl6a1	0.109756	0	0.165754	0.099891	0.088331	0.161883	0.3457	Somatotropin hormone family	--	prolactin-6A1 isoform 1 precursor
ENSMUSG00000078185	Chml	2.73271	3.1224	2.17985	3.58482	3.2767	3.34686	0.3454	GDP dissociation inhibitor	Posttranslational modification, protein turnover, chaperones	rab proteins geranylgeranyltransferase component A 2
ENSMUSG00000056220	Pla2g4a	31.4722	31.4303	29.5176	37.6817	40.2787	39.4381	0.3451	Lysophospholipase catalytic domain	Lipid transport and metabolism	cytosolic phospholipase A2 isoform 1
ENSMUSG00000047259	Mc4r	0	0.054377	0	0.034512	0	0.034543	0.3447	7 transmembrane receptor (rhodopsin family)	Intracellular trafficking, secretion, and vesicular transport	melanocortin receptor 4
ENSMUSG00000098188	Sowahc	2.2986	2.25385	1.92377	2.58766	2.661	2.97443	0.3445	Ankyrin repeats (many copies)	Function unknown	unnamed protein product
ENSMUSG00000079173	Zan	0.042411	0.030227	0.031823	0.043795	0.052269	0.03653	0.3441	TILa domain	Function unknown	zonadhesin precursor
ENSMUSG00000085925	Rtl1	0.28954	0.363983	0.376763	0.418066	0.3941	0.495476	0.3439	RNase H-like domain found in reverse transcriptase	Replication, recombination and repair	retrotransposon-like protein 1
ENSMUSG00000022094	Slc39a14	12.474	12.9216	11.9326	16.1685	15.6927	15.5035	0.3435	ZIP Zinc transporter	Inorganic ion transport and metabolism	metal cation symporter ZIP14 isoform b precursor
ENSMUSG00000020184	Mdm2	143.784	143.683	123.562	174.377	172.581	174.526	0.3434	Zinc finger, C3HC4 type (RING finger)	Posttranslational modification, protein turnover, chaperones	E3 ubiquitin-protein ligase Mdm2 isoform 2
ENSMUSG00000034617	Mtrr	7.6016	7.44452	6.48228	8.55728	9.81621	8.93975	0.3434	FAD binding domain	Inorganic ion transport and metabolism	methionine synthase reductase
ENSMUSG00000019970	Sgk1	55.7272	58.5103	53.1158	70.0356	72.2323	70.0318	0.3432	Protein kinase domain	Signal transduction mechanisms	serine/threonine-protein kinase Sgk1 isoform a
ENSMUSG00000019814	Ltv1	14.4122	13.6842	12.7102	17.5638	17.2964	16.9057	0.3432	Low temperature viability protein	Function unknown	protein LTV1 homolog
ENSMUSG00000031433	Rbm41	4.45949	4.0865	2.74646	5.19955	4.70228	4.422	0.3431	RNA recognition motif. (a.k.a. RRM, RBD, or RNP domain)	Function unknown	RNA-binding protein 41 isoform 4
ENSMUSG00000032078	Zpr1	14.3479	15.3529	13.5603	17.4672	18.538	18.8522	0.3426	ZPR1 zinc-finger domain	Function unknown	zinc finger protein ZPR1
ENSMUSG00000035295	Wdr38	0.206536	0.184616	0.197576	0.239774	0.251348	0.255408	0.3426	WD domain, G-beta repeat	Function unknown	WD repeat-containing protein 38
ENSMUSG00000093884	Olfr239	0.015937	0.027486	0.010998	0.054684	0.014315	0	0.3424	Olfactory receptor	Function unknown	olfactory receptor 239
ENSMUSG00000021188	Trip11	10.7664	10.5854	9.53121	12.8734	13.0355	13.2447	0.3423	--	Function unknown	thyroid receptor-interacting protein 11
ENSMUSG00000052392	Acot4	0.172666	0.300796	0.204955	0.301323	0.319273	0.239441	0.3422	BAAT / Acyl-CoA thioester hydrolase C terminal	Function unknown	peroxisomal succinyl-coenzyme A thioesterase
ENSMUSG00000031536	Polb	19.3467	20.1291	18.5439	24.4135	25.5397	23.5876	0.342	Helix-hairpin-helix domain	Replication, recombination and repair	Polb protein
ENSMUSG00000040990	Sh3kbp1	69.8081	67.9932	60.9011	85.9973	81.5982	84.1986	0.3416	Variant SH3 domain	Function unknown	SH3 domain-containing kinase-binding protein 1 isoform 1
ENSMUSG00000028945	Rheb	75.0879	73.5003	67.8375	91.3948	91.7182	91.0891	0.3414	Ras family	Function unknown	GTP-binding protein Rheb
ENSMUSG00000094483	Purb	16.2129	16.326	13.0715	18.8681	19.3296	19.5857	0.3413	PurA ssDNA and RNA-binding protein	Transcription	transcriptional activator protein Pur-beta
ENSMUSG00000054027	Nt5dc3	9.48187	10.0764	9.12901	12.3144	11.8898	12.1346	0.3411	5' nucleotidase family	Function unknown	5'-nucleotidase domain-containing protein 3
ENSMUSG00000021692	Dimt1	8.75495	8.61701	8.23214	11.1931	11.5081	9.73003	0.341	Ribosomal RNA adenine dimethylase	Translation, ribosomal structure and biogenesis	probable dimethyladenosine transferase
ENSMUSG00000021702	Thbs4	0.087121	0.032652	0	0.067118	0.033607	0.050962	0.3408	Thrombospondin C-terminal region	Posttranslational modification, protein turnover, chaperones	thrombospondin-4 precursor
ENSMUSG00000034486	Gbx2	0.102708	0.156005	0.185237	0.140154	0.289239	0.132824	0.3407	Homeodomain	Transcription	homeobox protein GBX-2
ENSMUSG00000060579	Fhit	0.618984	0.469029	0.290788	0.536812	0.6258	0.583339	0.3406	HIT domain	Nucleotide transport and metabolism;; Carbohydrate transport and metabolism	bis(5'-adenosyl)-triphosphatase isoform 1
ENSMUSG00000025157	Zdhhc16	15.9355	15.6803	17.0039	21.7308	20.9263	18.8833	0.34	DHHC palmitoyltransferase	Function unknown	palmitoyltransferase ZDHHC16 isoform 2 precursor
ENSMUSG00000062647	Rpl7a	266.103	110.945	373.644	355.925	304.295	289.893	0.3399	Ribosomal protein L7Ae/L30e/S12e/Gadd45 family	Translation, ribosomal structure and biogenesis	60S ribosomal protein L7a
ENSMUSG00000027132	Katnbl1	12.5947	13.2238	9.64282	15.1994	14.5879	15.0865	0.3396	con80 domain of Katanin	Function unknown	KATNB1-like protein 1
ENSMUSG00000056270	Prr9	0.153346	0.326594	0.175201	0.214178	0.329214	0.285364	0.3391	--	Function unknown	proline-rich protein 9 [Mus caroli]
ENSMUSG00000054325	Lce3a	0.161071	0.524372	0.607945	0.615238	0.784387	0.236504	0.3391	Late cornified envelope	--	late cornified envelope protein 3D-like [Mus caroli]
ENSMUSG00000062961	Ccdc177	0.022011	0.027871	0.014147	0.019975	0.047283	0.013738	0.3391	Domain of unknown function (DUF4659)	Function unknown	coiled-coil domain-containing protein 177
ENSMUSG00000112216	Gm32717	0.076013	0.135714	0.119317	0.137897	0.18008	0.100787	0.3391	pre-mRNA splicing factor component	Transcription	cell division cycle 5-like protein
ENSMUSG00000035021	Baz1a	8.87396	8.35523	7.81281	11.0788	10.0826	10.5151	0.3391	ATP-utilising chromatin assembly and remodelling N-terminal	Chromatin structure and dynamics;; Transcription	RecName: Full=Bromodomain adjacent to zinc finger domain protein 1A; AltName: Full=Cbp146
ENSMUSG00000031604	Msmo1	99.759	96.1661	79.4993	119.015	114.136	115.216	0.339	Fatty acid hydroxylase superfamily	Lipid transport and metabolism	methylsterol monooxygenase 1
ENSMUSG00000063334	Krr1	7.06372	7.14776	6.46725	8.80112	8.46777	8.88603	0.3389	Krr1 KH1 domain	Function unknown	KRR1 small subunit processome component homolog
ENSMUSG00000002007	Srpk3	0.045048	0	0.038594	0.016924	0	0.088865	0.3389	Protein kinase domain	Signal transduction mechanisms	SRSF protein kinase 3
ENSMUSG00000005413	Hmox1	122.679	118.995	122.156	153.24	155.137	151.767	0.3388	Heme oxygenase	Inorganic ion transport and metabolism	heme oxygenase (decycling) 1, partial
ENSMUSG00000067653	Ankrd23	2.32689	2.72688	1.96816	2.82431	3.11395	2.94222	0.3388	Ankyrin repeats (3 copies)	Function unknown	ankyrin repeat domain-containing protein 23 isoform X2 [Mus caroli]
ENSMUSG00000018844	Fndc8	0.030703	0.06417	0.124005	0.041276	0.086744	0.148787	0.3388	Fibronectin type III domain	Function unknown	fibronectin type III domain-containing protein 8
ENSMUSG00000021936	Mapk8	6.84216	7.01075	6.2427	7.49278	8.58289	9.33609	0.3386	Protein kinase domain	Signal transduction mechanisms	mitogen-activated protein kinase 8 isoform X3 [Meriones unguiculatus]
ENSMUSG00000050014	Apol10b	0.190167	0.227354	0.232998	0.319722	0.229405	0.273335	0.3384	Apolipoprotein L	Function unknown	apolipoprotein L 10b
ENSMUSG00000022247	Brix1	22.8165	21.8814	19.8607	26.9261	27.2269	27.4552	0.3381	Brix domain	Translation, ribosomal structure and biogenesis	ribosome biogenesis protein BRX1 homolog
ENSMUSG00000031825	Crispld2	55.0107	52.4931	55.3383	65.4293	73.59	66.8162	0.338	LCCL domain	Function unknown	cysteine-rich secretory protein LCCL domain-containing 2 isoform 2 precursor
ENSMUSG00000029407	Uso1	43.7695	42.7467	37.3961	52.9154	51.4754	52.2296	0.338	Uso1 / p115 like vesicle tethering protein, head region	Intracellular trafficking, secretion, and vesicular transport	general vesicular transport factor p115
ENSMUSG00000028557	Rnf11	41.6825	42.7331	33.9419	49.8143	49.0188	50.7559	0.3379	Ring finger domain	Posttranslational modification, protein turnover, chaperones	RING finger protein 11
ENSMUSG00000095407	Tmem200c	0.188365	0.247401	0.375125	0.269755	0.366985	0.388116	0.3378	Uncharacterised conserved protein (DUF2371)	Function unknown	transmembrane protein 200C
ENSMUSG00000030067	Foxp1	15.5736	15.46	16.9132	19.4335	21.1421	20.0147	0.3377	FOXP coiled-coil domain	Transcription	forkhead box protein P1 isoform 1
ENSMUSG00000054408	Spcs3	33.687	35.1017	28.3544	39.8719	41.3345	41.5477	0.3376	Signal peptidase subunit	Intracellular trafficking, secretion, and vesicular transport	signal peptidase complex subunit 3 [Rattus norvegicus]
ENSMUSG00000022538	Lsg1	13.2196	11.7599	11.8516	15.5097	15.0718	15.956	0.3375	50S ribosome-binding GTPase	Function unknown	large subunit GTPase 1 homolog
ENSMUSG00000114797	Gm49336	18.6339	19.0284	16.4876	22.2394	22.003	24.173	0.3374	Nucleoporin FG repeated region	Intracellular trafficking, secretion, and vesicular transport	nucleoporin p58/p45 isoform 1
ENSMUSG00000029265	Dr1	18.5462	19.0077	14.7011	20.9224	21.5378	23.5606	0.3374	Histone-like transcription factor (CBF/NF-Y) and archaeal histone	Transcription	PREDICTED: protein Dr1 [Peromyscus maniculatus bairdii]
ENSMUSG00000009418	Nav1	14.7406	15.1919	14.7393	19.3676	18.4345	18.6349	0.3373	--	Cytoskeleton	neuron navigator 1
ENSMUSG00000037813	D630003M21Rik	0.332752	0.337145	0.37017	0.417093	0.533648	0.363122	0.3371	--	Signal transduction mechanisms	uncharacterized protein KIAA1755 homolog isoform 2
ENSMUSG00000054079	Utp18	14.5723	13.5347	12.5101	17.5078	16.5949	17.1962	0.3368	Anaphase-promoting complex subunit 4 WD40 domain	Function unknown	U3 small nucleolar RNA-associated protein 18 homolog
ENSMUSG00000045777	Ifitm10	2.36837	2.90379	1.71443	2.57318	3.50397	2.74629	0.3368	Interferon-induced transmembrane protein	Function unknown	interferon-induced transmembrane protein 10 isoform X1
ENSMUSG00000036432	Siah2	6.71736	6.34685	6.36869	8.10148	8.12738	8.31306	0.3367	Seven in absentia protein family	Posttranslational modification, protein turnover, chaperones	E3 ubiquitin-protein ligase SIAH2
ENSMUSG00000047674	Pdha2	0	0	0.017731	0	0.022383	0	0.3361	Dehydrogenase E1 component	Energy production and conversion	pyruvate dehydrogenase E1 component subunit alpha, testis-specific form, mitochondrial precursor
ENSMUSG00000063804	Lin28b	0.217046	0.156975	0.201618	0.21465	0.240836	0.271146	0.3361	'Cold-shock' DNA-binding domain	Transcription	protein lin-28 homolog B
ENSMUSG00000079104	Prps1l3	15.2014	14.6591	14.4811	19.6044	17.8787	18.4896	0.3361	N-terminal domain of ribose phosphate pyrophosphokinase	Nucleotide transport and metabolism	ribose-phosphate pyrophosphokinase
ENSMUSG00000064289	Tank	18.3107	19.5592	15.329	21.6294	21.6635	23.8508	0.3359	TBD domain	Function unknown	TRAF family member-associated NF-kappa-B activator isoform 2
ENSMUSG00000047648	Fbxo30	8.57538	8.40484	7.23231	9.9763	10.4242	10.1522	0.3355	F-box	Function unknown	F-box only protein 30
ENSMUSG00000042410	Agps	20.7221	20.1042	16.4221	24.4069	23.9121	23.9091	0.3353	FAD linked oxidases, C-terminal domain	Energy production and conversion	alkyldihydroxyacetonephosphate synthase, peroxisomal
ENSMUSG00000027162	Lin7c	16.6735	16.8542	12.8131	19.7155	19.1844	19.5502	0.3349	L27 domain	Posttranslational modification, protein turnover, chaperones	protein lin-7 homolog C [Peromyscus leucopus]
ENSMUSG00000009470	Tnpo1	42.4001	42.58	36.1214	48.6685	45.2961	58.7558	0.3347	HEAT-like repeat	Intracellular trafficking, secretion, and vesicular transport	transportin-1 isoform X1 [Mus caroli]
ENSMUSG00000073802	Cdkn2b	61.6302	60.2299	60.03	76.0144	77.19	76.1136	0.3343	Ankyrin repeats (many copies)	Function unknown	cyclin-dependent kinase 4 inhibitor B
ENSMUSG00000019948	Actr6	5.23162	4.82633	4.249	5.97319	5.65559	6.4086	0.3343	Actin	Cytoskeleton	actin-related protein 6 isoform 1
ENSMUSG00000043613	Mmp3	4.26329	4.07409	3.40241	5.04741	4.62134	5.13206	0.3343	Matrixin	Posttranslational modification, protein turnover, chaperones	stromelysin-1 preproprotein
ENSMUSG00000037995	Igsf9	1.31881	1.24882	1.31427	1.40297	1.89015	1.60014	0.334	Immunoglobulin domain	Function unknown	protein turtle homolog A precursor
ENSMUSG00000062661	Ncs1	19.9037	20.8086	17.4219	24.2891	24.8871	24.1034	0.334	EF-hand domain pair	Cell cycle control, cell division, chromosome partitioning;; Signal transduction mechanisms;; Cytoskeleton	neuronal calcium sensor 1 [Octodon degus]
ENSMUSG00000052681	Rap1b	84.0763	86.7944	67.9039	101.348	100.262	99.3641	0.334	Ras family	Function unknown	ras-related protein Rap-1b [Rattus norvegicus]
ENSMUSG00000063953	Amd2	5.13253	5.37675	4.56448	6.43162	6.30827	6.25976	0.3339	Adenosylmethionine decarboxylase	Amino acid transport and metabolism	S-adenosylmethionine decarboxylase proenzyme 2
ENSMUSG00000029452	Tmem116	0.886723	0.663462	0.734307	0.894523	1.0329	0.951931	0.3339	--	Function unknown	unnamed protein product
ENSMUSG00000027939	Nup210l	0.828711	0.770581	0.76929	0.968861	0.965619	1.05085	0.3339	Bacterial Ig-like domain (group 2)	Intracellular trafficking, secretion, and vesicular transport	nuclear pore membrane glycoprotein 210-like precursor
ENSMUSG00000028300	C9orf72	8.79721	8.77915	7.46624	11.2098	10.2311	10.1223	0.3339	C9orf72-like protein family	Function unknown	guanine nucleotide exchange C9orf72 homolog isoform 1
ENSMUSG00000024168	Tmem204	0.887188	0.913871	0.646244	0.951004	1.03035	1.10318	0.3339	--	Intracellular trafficking, secretion, and vesicular transport	transmembrane protein 204 precursor
ENSMUSG00000055717	Slain1	0.711524	0.760208	0.516903	0.722125	0.880137	0.90391	0.3337	SLAIN motif-containing family	Function unknown	SLAIN motif-containing protein 1 isoform 2
ENSMUSG00000031826	Usp10	17.0202	16.9516	16.058	21.3071	21.3501	20.3905	0.3337	Ubiquitin carboxyl-terminal hydrolase	Posttranslational modification, protein turnover, chaperones	ubiquitin carboxyl-terminal hydrolase 10 isoform 1
ENSMUSG00000062760	Shisal1	0.083212	0.072904	0.080723	0.107036	0.096514	0.09491	0.3336	--	Function unknown	protein shisa-like-1 isoform X2
ENSMUSG00000020116	Pno1	39.3713	39.1855	31.4476	46.7926	47.5557	44.2301	0.3331	--	Function unknown	RNA-binding protein PNO1
ENSMUSG00000047678	Gpr82	0	0	0.013421	0.016905	0	0	0.333	7 transmembrane receptor (rhodopsin family)	Intracellular trafficking, secretion, and vesicular transport	probable G-protein coupled receptor 82
ENSMUSG00000048520	Fbxl13	0.106735	0.061348	0.026967	0.095752	0.088842	0.061077	0.3329	Leucine Rich repeat	Function unknown	dynein regulatory complex subunit 6 isoform b
ENSMUSG00000020000	Moxd1	1.17221	1.63782	1.41799	1.73535	1.80976	1.77983	0.3328	Copper type II ascorbate-dependent monooxygenase, N-terminal domain	Function unknown	DBH-like monooxygenase protein 1 precursor
ENSMUSG00000031953	Tmem170	1.58471	1.60372	1.32679	1.61432	2.16435	1.90778	0.3327	Putative transmembrane protein 170	Function unknown	transmembrane protein 170A [Rattus norvegicus]
ENSMUSG00000079555	Haus3	9.11051	9.88773	7.56302	11.9446	10.6429	10.8533	0.3323	HAUS augmin-like complex subunit 3	Function unknown	HAUS augmin-like complex subunit 3
ENSMUSG00000038563	Efl1	8.7139	8.39899	8.1143	10.7529	10.0205	10.9851	0.3322	Elongation factor Tu GTP binding domain	Translation, ribosomal structure and biogenesis	elongation factor Tu GTP binding domain containing 1, isoform CRA_b, partial
ENSMUSG00000061244	Exoc5	8.60132	8.92047	6.84064	10.355	10.0812	10.2299	0.332	Exocyst complex component Sec10	Intracellular trafficking, secretion, and vesicular transport	exocyst complex component 5
ENSMUSG00000021277	Traf3	8.32357	9.23187	7.99293	10.3909	10.3673	11.3974	0.3318	TRAF-type zinc finger	Transcription	TNF receptor-associated factor 3 isoform a
ENSMUSG00000050587	Lrrc4c	0.884675	0.933752	0.666664	1.13665	1.0166	0.974133	0.3317	Leucine rich repeat	Function unknown	leucine-rich repeat-containing protein 4C precursor [Rattus norvegicus]
ENSMUSG00000022434	Fam118a	7.66223	8.42648	8.14531	9.33088	10.3324	10.8284	0.3314	SIR2-like domain	Function unknown	protein FAM118A isoform 2
ENSMUSG00000095730	Vmn2r29	0.13532	0.080529	0.079684	0.056164	0.121055	0.194619	0.3314	7 transmembrane sweet-taste receptor of 3 GCPR	Intracellular trafficking, secretion, and vesicular transport	vomeronasal 2, receptor 29 precursor
ENSMUSG00000049866	Arl4c	44.9443	38.7791	39.1487	49.5078	49.2415	55.8171	0.3311	ADP-ribosylation factor family	Function unknown	Arl4c protein, partial
ENSMUSG00000026643	Nmt2	16.2049	17.3172	16.0661	20.6162	20.4307	21.3272	0.3309	Myristoyl-CoA:protein N-myristoyltransferase, C-terminal domain	Lipid transport and metabolism	glycylpeptide N-tetradecanoyltransferase 2 isoform a
ENSMUSG00000025094	Slc18a2	1.25848	1.18565	0.822835	1.35605	1.41447	1.33693	0.3303	Major Facilitator Superfamily	Intracellular trafficking, secretion, and vesicular transport	synaptic vesicular amine transporter
ENSMUSG00000039704	Lmbrd2	6.14684	6.1401	5.05474	7.38642	7.07299	7.34197	0.3302	LMBR1-like membrane protein	Function unknown	G-protein coupled receptor-associated protein LMBRD2
ENSMUSG00000033149	Phldb2	74.0197	76.6318	67.0447	92.8263	88.7927	91.9566	0.3296	PH domain	Function unknown	pleckstrin homology-like domain family B member 2 isoform X7
ENSMUSG00000002733	Plekha3	24.2291	24.0806	17.8991	27.0625	28.6055	27.5336	0.3296	PH domain	Intracellular trafficking, secretion, and vesicular transport	pleckstrin homology domain-containing family A member 3
ENSMUSG00000026347	Tmem163	0.040545	0.080418	0.035868	0.049274	0.10727	0.040514	0.3294	--	Function unknown	transmembrane protein 163
ENSMUSG00000026547	Tagln2	160.267	151.36	141.085	192.46	189.698	186.643	0.3293	Calponin homology (CH) domain	Cytoskeleton	transgelin-2
ENSMUSG00000038299	Wdr36	19.1809	18.42	17.0639	23.2013	22.8787	22.5971	0.3292	Utp21 specific WD40 associated putative domain	Function unknown	WD repeat domain 36, isoform CRA_b, partial
ENSMUSG00000022831	Hcls1	0.797718	0.597447	0.592686	0.756092	0.796864	0.943358	0.3286	Repeat in HS1/Cortactin	Cytoskeleton	hematopoietic cell specific Lyn substrate 1, partial
ENSMUSG00000002797	Ggct	1.37608	1.55837	1.36722	2.0496	1.60041	1.75153	0.3285	AIG2-like family	Function unknown	gamma-glutamylcyclotransferase
ENSMUSG00000030059	Tmf1	13.574	12.9468	11.0099	15.2487	15.4154	16.4487	0.328	TATA element modulatory factor 1 TATA binding	Transcription	TATA element modulatory factor
ENSMUSG00000058183	Mmel1	0.030738	0	0.015109	0	0	0.057537	0.3277	Peptidase family M13	Posttranslational modification, protein turnover, chaperones	membrane metallo-endopeptidase-like 1
ENSMUSG00000019230	Lhx9	0.367419	0.401284	0.305168	0.327587	0.546778	0.473318	0.3277	LIM domain	Transcription	LIM/homeobox protein Lhx9 isoform a
ENSMUSG00000060985	Tdrd5	0.045968	0.03913	0.065751	0.058947	0.068425	0.06192	0.3275	OST-HTH/LOTUS domain	Function unknown	tudor domain-containing protein 5 isoform 1
ENSMUSG00000030660	Pik3c2a	17.1177	16.9774	13.0775	19.5366	19.2882	20.3571	0.3272	Phosphatidylinositol 3- and 4-kinase	Chromatin structure and dynamics;; Cell cycle control, cell division, chromosome partitioning;; Replication, recombination and repair;; Signal transduction mechanisms;; Intracellular trafficking, secretion, and vesicular transport	phosphatidylinositol 4-phosphate 3-kinase C2 domain-containing subunit alpha
ENSMUSG00000020397	Med7	16.7427	16.0556	14.0789	18.6315	19.6773	20.5004	0.3272	MED7 protein	Transcription	mediator of RNA polymerase II transcription subunit 7
ENSMUSG00000026202	Tuba4a	14.9362	14.8487	14.9799	18.4027	19.3666	18.3873	0.3271	Tubulin/FtsZ family, GTPase domain	Cytoskeleton	tubulin alpha-4A chain [Rattus norvegicus]
ENSMUSG00000069041	Slc25a31	0.098692	0.048055	0	0.10476	0.036638	0.042673	0.3269	Mitochondrial carrier protein	Intracellular trafficking, secretion, and vesicular transport	ADP/ATP translocase 4
ENSMUSG00000090236	Car15	0.337422	0.233886	0.303395	0.374428	0.32123	0.40149	0.3269	Eukaryotic-type carbonic anhydrase	Inorganic ion transport and metabolism	unnamed protein product
ENSMUSG00000026600	Soat1	18.471	18.7766	17.7746	22.7204	22.721	23.5516	0.3264	MBOAT, membrane-bound O-acyltransferase family	Lipid transport and metabolism	sterol O-acyltransferase 1
ENSMUSG00000025278	Flnb	143.332	142.899	137.728	173.302	179.396	178.732	0.326	Filamin/ABP280 repeat	Cytoskeleton	filamin-B isoform a
ENSMUSG00000030691	Fchsd2	6.50039	6.62154	5.85501	8.22419	7.74556	7.81744	0.3259	SH3 domain	Function unknown	mKIAA0769 protein, partial
ENSMUSG00000079445	B3gnt7	0	0.078653	0.063206	0.063729	0.051312	0.062751	0.3257	Galactosyltransferase	Function unknown	UDP-GlcNAc:betaGal beta-1,3-N-acetylglucosaminyltransferase 7
ENSMUSG00000041483	Zfp281	10.5901	10.1678	9.55459	12.7566	12.416	12.814	0.3256	Zinc-finger double domain	Function unknown	zinc finger protein 281
ENSMUSG00000026361	Cdc73	5.64595	5.63616	4.70417	6.60657	6.72985	6.69473	0.3254	Paf1 complex subunit CDC73 N-terminal	Transcription	PREDICTED: parafibromin [Jaculus jaculus]
ENSMUSG00000022218	Tgm1	0.195495	0.315891	0.199448	0.258645	0.276946	0.355027	0.3253	Transglutaminase family, C-terminal ig like domain	Posttranslational modification, protein turnover, chaperones	protein-glutamine gamma-glutamyltransferase K
ENSMUSG00000068959	Zfp619	0.490268	0.485158	0.411229	0.522741	0.595495	0.619079	0.3253	Zinc-finger double domain	Function unknown	zinc finger protein 91
ENSMUSG00000078235	Fam43b	0	0.020168	0.015629	0	0.044849	0	0.3252	Phosphotyrosine interaction domain (PTB/PID)	Function unknown	protein FAM43B
ENSMUSG00000027867	Spag17	0.0547	0.059877	0.041013	0.06163	0.0766	0.056674	0.325	Flagellar-associated PapD-like	Function unknown	sperm-associated antigen 17
ENSMUSG00000035898	Uba6	20.6093	20.9626	17.653	24.6959	24.5515	24.9406	0.325	ThiF family	Coenzyme transport and metabolism	ubiquitin-like modifier-activating enzyme 6
ENSMUSG00000031616	Ednra	6.24638	6.10857	5.55353	7.54397	7.43699	7.44534	0.3245	7 transmembrane receptor (rhodopsin family)	Intracellular trafficking, secretion, and vesicular transport	endothelin-1 receptor precursor
ENSMUSG00000070390	Nlrp1b	0.022938	0.04256	0.019508	0.062769	0	0.043637	0.3239	NACHT domain	Function unknown	NACHT-, LRR-, and PYD-containing protein 1 paralog b splice variant 2
ENSMUSG00000026283	Ing5	4.83859	4.498	4.25985	5.27259	5.78009	5.96502	0.3238	Inhibitor of growth proteins N-terminal histone-binding	Chromatin structure and dynamics	inhibitor of growth protein 5 isoform X2 [Cricetulus griseus]
ENSMUSG00000024317	Rnf138	8.5649	8.9294	6.96207	9.70317	10.3263	10.5786	0.3237	Zinc finger, C3HC4 type (RING finger)	Posttranslational modification, protein turnover, chaperones	E3 ubiquitin-protein ligase RNF138 isoform 2
ENSMUSG00000022864	D16Ertd472e	2.59461	2.54883	2.65017	2.94383	3.51316	3.29375	0.3232	EURL protein	Function unknown	protein EURL homolog
ENSMUSG00000029507	Pus1	14.8365	13.9797	15.6399	17.3512	19.3648	18.884	0.3227	tRNA pseudouridine synthase	Translation, ribosomal structure and biogenesis	tRNA pseudouridine synthase A isoform 1
ENSMUSG00000040021	Lats1	14.464	14.4065	11.1444	16.5003	16.4896	17.0551	0.3227	Protein kinase domain	Signal transduction mechanisms	serine/threonine-protein kinase LATS1
ENSMUSG00000020811	Wscd1	0.670907	0.658966	0.6901	0.932939	0.775868	0.817443	0.3227	WSC domain	Function unknown	cDNA sequence BC030477, isoform CRA_b, partial
ENSMUSG00000020327	Fgf22	0.018563	0.157502	0.087134	0.172289	0.078453	0.078423	0.3227	Fibroblast growth factor	Signal transduction mechanisms	fibroblast growth factor 22 isoform 1 precursor
ENSMUSG00000039742	Fam71f1	0.233993	0.20437	0.210111	0.246405	0.246168	0.318144	0.3221	Protein of unknown function (DUF3699)	Function unknown	protein FAM71F1 isoform 3
ENSMUSG00000022219	Cideb	0.159194	0.190264	0.177188	0.262572	0.217702	0.178036	0.3219	CIDE-N domain	Function unknown	cell death activator CIDE-B
ENSMUSG00000022372	Sla	0.369044	0.599515	0.40497	0.456111	0.537932	0.722815	0.3219	SH2 domain	Function unknown	src-like-adapter isoform b
ENSMUSG00000006542	Prkag3	0	0	0.029746	0	0.025086	0.012095	0.3219	CBS domain	Function unknown	5'-AMP-activated protein kinase subunit gamma-3
ENSMUSG00000092212	Slc22a13b-ps	0.493684	0.641965	0.654177	0.682989	0.693823	0.860128	0.3217	Major Facilitator Superfamily	Carbohydrate transport and metabolism	solute carrier family 22 member 13
ENSMUSG00000024776	Stambpl1	17.3742	15.9403	14.2772	20.4119	18.7885	20.2738	0.3215	USP8 dimerisation domain	Function unknown	AMSH-like protease isoform 1
ENSMUSG00000070565	Rasal2	3.21671	3.1828	2.79317	4.1353	3.61193	3.74046	0.3215	Domain of unknown function (DUF3498)	Function unknown	ras GTPase-activating protein nGAP
ENSMUSG00000028633	Ctps	44.927	44.8804	45.4562	56.3205	55.8827	56.8234	0.3215	CTP synthase N-terminus	Nucleotide transport and metabolism	CTP synthase 1
ENSMUSG00000024131	Slc3a1	0.238176	0.203823	0.168184	0.241363	0.328123	0.192738	0.321	Alpha amylase, catalytic domain	Carbohydrate transport and metabolism	neutral and basic amino acid transport protein rBAT
ENSMUSG00000024036	Slc37a1	0.15281	0.098929	0.12069	0.179523	0.126546	0.159042	0.3206	Major Facilitator Superfamily	Carbohydrate transport and metabolism	glucose-6-phosphate exchanger SLC37A1
ENSMUSG00000002190	Clgn	0.069778	0.135836	0.180221	0.137275	0.150696	0.193855	0.3205	Calreticulin family	Intracellular trafficking, secretion, and vesicular transport	calmegin isoform 1 precursor
ENSMUSG00000030595	Nfkbib	9.86009	11.3799	10.0393	12.5852	14.0043	12.4695	0.3205	Ankyrin repeats (3 copies)	Function unknown	NF-kappa-B inhibitor beta
ENSMUSG00000025869	Nop16	14.1158	14.4845	14.5343	17.3308	18.7978	17.7245	0.3202	Ribosome biogenesis protein Nop16	Function unknown	nucleolar protein 16
ENSMUSG00000041703	Zic5	0.226044	0.246093	0.254442	0.324648	0.3109	0.271472	0.32	Zic proteins zinc finger domain	Function unknown	zinc finger protein ZIC 5
ENSMUSG00000046456	Tmem150b	0.147203	0.086333	0.103169	0.112273	0.212296	0.095718	0.3199	Frag1/DRAM/Sfk1 family	Function unknown	modulator of macroautophagy TMEM150B isoform 2
ENSMUSG00000029186	Pi4k2b	18.1546	18.2184	15.063	22.1966	20.91	21.0953	0.3198	Phosphatidylinositol 3- and 4-kinase	Function unknown	phosphatidylinositol 4-kinase type 2-beta isoform 1
ENSMUSG00000031337	Mtm1	5.75688	5.69321	4.62803	6.88648	6.51329	6.66791	0.3198	Myotubularin-like phosphatase domain	Function unknown	X-linked myotubular myopathy gene 1, isoform CRA_a, partial
ENSMUSG00000031845	Bco1	0.15539	0.122669	0.115702	0.131035	0.086717	0.273655	0.3196	Retinal pigment epithelial membrane protein	Secondary metabolites biosynthesis, transport and catabolism	beta,beta-carotene 15,15'-dioxygenase isoform 1
ENSMUSG00000027613	Eif6	41.3293	40.1529	43.3371	51.6232	52.6222	51.5038	0.3194	eIF-6 family	Translation, ribosomal structure and biogenesis	eukaryotic translation initiation factor 6
ENSMUSG00000021879	Dnah12	0.008473	0.009145	0.01477	0.022992	0	0.017419	0.3193	Hydrolytic ATP binding site of dynein motor region	Cytoskeleton	dynein heavy chain 12, axonemal isoform X3
ENSMUSG00000022965	Ifngr2	26.4303	27.8122	24.8752	33.1607	33.28	32.2476	0.3189	Tissue factor	Intracellular trafficking, secretion, and vesicular transport	interferon gamma receptor 2 precursor
ENSMUSG00000024539	Ptpn2	13.3278	12.4036	12.4613	15.1052	17.1024	15.4312	0.3188	Protein-tyrosine phosphatase	Signal transduction mechanisms	tyrosine-protein phosphatase non-receptor type 2 isoform b
ENSMUSG00000052512	Nav2	4.73082	4.71305	4.48066	5.35619	5.54709	6.46492	0.3188	Calponin homology (CH) domain	Cytoskeleton	neuron navigator 2 isoform 1
ENSMUSG00000071748	Gm14698	4.50579	5.48286	2.90748	5.14296	5.36724	5.5733	0.3186	Dual specificity phosphatase, catalytic domain	Signal transduction mechanisms	serine/threonine/tyrosine-interacting protein
ENSMUSG00000054604	Cggbp1	26.5466	27.2246	21.6081	30.4346	31.5167	32.0407	0.3184	--	Function unknown	CGG triplet repeat-binding protein 1
ENSMUSG00000029992	Gfpt1	20.6331	20.4303	18.0382	24.4714	24.6643	24.5566	0.3183	SIS domain	Cell wall/membrane/envelope biogenesis	glutamine--fructose-6-phosphate aminotransferase [isomerizing] 1
ENSMUSG00000030303	Far2	0.981108	0.809832	0.740597	0.941242	1.23632	0.978947	0.3183	Male sterility protein	Function unknown	fatty acyl-CoA reductase 2 isoform 1
ENSMUSG00000030265	Kras	24.0089	24.4908	19.2481	27.8413	27.6962	28.9273	0.3182	Ras family	Function unknown	GTPase KRas
ENSMUSG00000022241	Tars	46.2779	44.6322	44.0181	55.4353	56.0538	56.7325	0.3182	--	Translation, ribosomal structure and biogenesis	Threonyl-tRNA synthetase
ENSMUSG00000038011	Dnah10	0.225659	0.23389	0.168518	0.289752	0.230141	0.263059	0.318	Hydrolytic ATP binding site of dynein motor region	Cytoskeleton	dynein heavy chain 10, axonemal
ENSMUSG00000021694	Ercc8	2.65297	2.08401	2.30354	2.74372	3.12975	2.90174	0.3177	--	Replication, recombination and repair	DNA excision repair protein ERCC-8 isoform X1 [Grammomys surdaster]
ENSMUSG00000037214	Thap1	4.27733	3.90103	3.1923	5.25424	4.15473	4.76255	0.3177	THAP domain	Transcription	THAP domain-containing protein 1
ENSMUSG00000049382	Krt8	10.5125	10.4776	9.6821	12.2217	11.3461	14.65	0.3173	Intermediate filament protein	Function unknown	keratin, type II cytoskeletal 8
ENSMUSG00000027762	Sucnr1	0.578086	0.414052	0.35739	0.422765	0.708004	0.550652	0.3172	7 transmembrane receptor (rhodopsin family)	Intracellular trafficking, secretion, and vesicular transport	succinate receptor 1
ENSMUSG00000044176	Spink10	0.307872	0.289872	0.25866	0.197007	0.349428	0.520454	0.317	Kazal-type serine protease inhibitor domain	Posttranslational modification, protein turnover, chaperones	serine protease inhibitor Kazal-type 10 isoform X1
ENSMUSG00000058355	Abce1	62.967	63.9297	55.0436	75.781	75.4194	75.3498	0.3164	ABC transporter	Function unknown	ATP-binding cassette sub-family E member 1 [Fukomys damarensis]
ENSMUSG00000034037	Fgd5	0.065661	0.05187	0.071021	0.088705	0.077168	0.068875	0.3162	RhoGEF domain	Signal transduction mechanisms	FYVE, RhoGEF and PH domain-containing protein 5
ENSMUSG00000032481	Smarcc1	27.1696	31.3716	23.8545	32.4494	34.4462	35.6857	0.3161	SWIRM-associated domain at the N-terminal	Chromatin structure and dynamics;; Transcription	unnamed protein product
ENSMUSG00000026981	Il1rn	0.546491	0.69545	0.406824	0.533868	0.801367	0.716943	0.3158	Interleukin-1 / 18	Posttranslational modification, protein turnover, chaperones	interleukin-1 receptor antagonist protein isoform 1
ENSMUSG00000041360	Pum3	23.4559	22.6507	22.3866	28.9178	27.9735	28.3557	0.3157	CPL (NUC119) domain	Function unknown	pumilio homolog 3
ENSMUSG00000025813	Homer2	0.412337	0.129348	0.424789	0.414431	0.404177	0.384069	0.3154	WH1 domain	Cytoskeleton	homer homolog 2 (Drosophila), isoform CRA_a, partial
ENSMUSG00000041957	Pkp2	14.6009	14.3891	12.8288	17.2086	18.1652	16.6634	0.3154	Armadillo/beta-catenin-like repeat	Intracellular trafficking, secretion, and vesicular transport	plakophilin-2
ENSMUSG00000000884	Gnb1l	1.13911	1.21915	1.2459	1.88925	1.29503	1.30055	0.3154	WD domain, G-beta repeat	Function unknown	guanine nucleotide-binding protein subunit beta-like protein 1 isoform 3
ENSMUSG00000037110	Ralgapa2	1.62797	1.72218	1.46393	1.91747	2.03048	2.04239	0.3154	Rap/ran-GAP	Function unknown	ral GTPase-activating protein subunit alpha-2
ENSMUSG00000093752	Gm20716	0	19.687	8.50909	11.1405	11.2905	12.6391	0.3147	Glycosyl transferase family 2	Transcription	dolichol-phosphate mannosyltransferase subunit 1 isoform 1
ENSMUSG00000040086	Tnni3k	0.717204	0.827586	0.554594	0.835375	0.698471	1.07726	0.3147	Protein tyrosine and serine/threonine kinase	Function unknown	serine/threonine-protein kinase TNNI3K
ENSMUSG00000045281	Gpr20	0.065582	0.02452	0	0	0.050978	0.06108	0.3146	7 transmembrane receptor (rhodopsin family)	Intracellular trafficking, secretion, and vesicular transport	G-protein coupled receptor 20
ENSMUSG00000063273	Naa15	20.3948	19.5931	16.3236	22.9817	22.3127	24.7389	0.3146	NMDA receptor-regulated protein 1	Function unknown	N-alpha-acetyltransferase 15, NatA auxiliary subunit
ENSMUSG00000095797	Gm8246	0.035821	0.016068	0.017842	0.026379	0.041243	0.019085	0.3143	Takusan	--	alpha takusan-like isoform X1
ENSMUSG00000020089	Ppa1	33.0185	33.1646	32.5362	42.3769	40.121	40.2273	0.314	Inorganic pyrophosphatase	Energy production and conversion	pyrophosphatase (inorganic) 1, partial
ENSMUSG00000032640	Chsy1	12.243	12.4589	12.427	14.7794	15.733	15.6402	0.3139	Chondroitin N-acetylgalactosaminyltransferase	Function unknown	mKIAA0990 protein, partial
ENSMUSG00000052374	Actn2	0	0	0.045998	0.017202	0	0.039974	0.3138	Spectrin repeat	Cytoskeleton	alpha-actinin-2 [Rattus norvegicus]
ENSMUSG00000046798	Cldn12	25.7478	27.8434	25.2145	33.4634	32.4167	32.0671	0.3137	--	Intracellular trafficking, secretion, and vesicular transport	claudin 12, isoform CRA_a, partial
ENSMUSG00000059263	Usp47	45.9843	44.6942	40.4281	53.2222	54.2023	55.5266	0.3137	Ubiquitin carboxyl-terminal hydrolase	Posttranslational modification, protein turnover, chaperones	ubiquitin carboxyl-terminal hydrolase 47 isoform 1
ENSMUSG00000033405	Nudt15	0.530665	0.638583	0.656836	1.02547	0.723961	0.520096	0.3136	NUDIX domain	Nucleotide transport and metabolism	nucleotide triphosphate diphosphatase NUDT15
ENSMUSG00000096856	Gm10778	0.492374	0.481941	0.430146	0.565495	0.620589	0.558835	0.3131	Zinc-finger double domain	Function unknown	zinc finger protein LOC100233208
ENSMUSG00000027782	Kpna4	33.5337	32.0718	27.328	37.5917	39.3167	38.5506	0.3131	Armadillo/beta-catenin-like repeat	Intracellular trafficking, secretion, and vesicular transport	hypothetical protein
ENSMUSG00000022800	Fyttd1	23.0096	22.4506	18.1999	26.7508	25.5442	26.7904	0.313	Forty-two-three protein	RNA processing and modification	UAP56-interacting factor isoform 1
ENSMUSG00000037296	Lsm1	5.60054	6.30421	6.5236	7.52677	7.78969	7.57649	0.313	LSM domain	Transcription	U6 snRNA-associated Sm-like protein LSm1
ENSMUSG00000046727	Cystm1	10.3549	10.8489	10.6098	14.6072	10.727	14.1853	0.3129	Cysteine-rich TM module stress tolerance	--	cysteine-rich and transmembrane domain-containing protein 1 [Mus pahari]
ENSMUSG00000021699	Pde4d	4.33098	4.65278	4.77904	5.59635	5.80243	5.69457	0.3127	3'5'-cyclic nucleotide phosphodiesterase	Signal transduction mechanisms	cAMP-specific phosphodiesterase 4D isoform 1
ENSMUSG00000044220	Nkx2-3	0.045564	0.048505	0	0.072619	0	0.044204	0.3125	Homeodomain	Transcription	homeobox protein Nkx-2.3
ENSMUSG00000040138	Ndp	0.894577	0.76017	0.927183	0.980187	1.36682	0.859342	0.3125	Cystine-knot domain	Posttranslational modification, protein turnover, chaperones	norrin cystine knot growth factor NDP precursor [Rattus norvegicus]
ENSMUSG00000078184	Rbm8a2	0.173728	0.15744	0.031064	0.250013	0.040843	0.158957	0.3124	RNA recognition motif. (a.k.a. RRM, RBD, or RNP domain)	Function unknown	RIKEN cDNA B020018G12 gene
ENSMUSG00000001995	Sipa1l2	8.17561	8.04601	7.71105	9.72743	10.114	9.87265	0.3122	C-terminal domain of SPAR protein	Function unknown	signal-induced proliferation-associated 1-like protein 2 isoform 1
ENSMUSG00000075703	Selenoi	12.8073	13.1425	11.485	16.074	15.6788	14.7213	0.312	CDP-alcohol phosphatidyltransferase	Lipid transport and metabolism	ethanolaminephosphotransferase 1
ENSMUSG00000009535	Rnmt	9.856	10.2009	9.78356	12.7936	12.7913	11.4605	0.312	mRNA capping enzyme	RNA processing and modification	mRNA cap guanine-N7 methyltransferase isoform 1
ENSMUSG00000031253	Srpx2	2.31549	1.90978	1.7523	3.06382	2.28304	2.07374	0.312	Domain of unknown function (DUF4174)	Posttranslational modification, protein turnover, chaperones	sushi-repeat-containing protein, X-linked 2
ENSMUSG00000022799	Arhgap31	14.9687	14.9691	13.7467	17.8255	18.3355	18.0666	0.3119	RhoGAP domain	Intracellular trafficking, secretion, and vesicular transport	rho GTPase-activating protein 31
ENSMUSG00000025857	Dnaaf5	6.81872	6.59027	6.82869	8.61363	8.0385	8.46329	0.3115	HEAT repeat	Function unknown	dynein assembly factor 5, axonemal isoform 1
ENSMUSG00000018736	Ndel1	42.826	42.292	39.9057	52.9899	51.9529	50.1351	0.3108	NUDE protein, C-terminal conserved region	Cytoskeleton	nuclear distribution protein nudE-like 1 isoform 1
ENSMUSG00000006442	Srm	61.6018	63.5604	63.848	75.0562	82.9584	76.3737	0.3104	Spermine/spermidine synthase domain	Amino acid transport and metabolism	spermidine synthase
ENSMUSG00000078651	Aoc2	1.70075	1.92314	2.12464	2.25842	2.43521	2.43337	0.3101	Copper amine oxidase, enzyme domain	Secondary metabolites biosynthesis, transport and catabolism	retina-specific copper amine oxidase
ENSMUSG00000083649	Rasl2-9	0.1311	0.04923	0.053381	0.11108	0.107894	0.070771	0.3101	Ras family	Function unknown	similar to RAS-like, family 2, locus 9, partial
ENSMUSG00000039693	Msantd3	13.2459	15.2836	15.6043	17.5477	18.6515	18.5143	0.31	Myb/SANT-like DNA-binding domain	Function unknown	myb/SANT-like DNA-binding domain-containing protein 3
ENSMUSG00000070871	Ccnyl1	35.4959	33.5576	32.6975	42.8693	40.9787	42.2829	0.3099	Cyclin, N-terminal domain	Function unknown	cyclin-Y-like protein 1 isoform X1 [Mus caroli]
ENSMUSG00000026805	Barhl1	0	0.016108	0.02806	0.032586	0.022161	0	0.3098	Homeodomain	Transcription	BarH-like 1 (Drosophila), isoform CRA_b, partial
ENSMUSG00000044340	Phlpp1	8.86485	9.50488	7.84329	10.9099	10.9799	10.5938	0.3094	Leucine rich repeat	Function unknown	PH domain leucine-rich repeat-containing protein phosphatase 1
ENSMUSG00000034333	Zbed4	3.98206	3.73793	3.46178	4.47861	4.54363	4.83429	0.3094	BED zinc finger	Function unknown	zinc finger BED domain-containing protein 4
ENSMUSG00000025616	Usp16	20.0093	20.8561	17.2223	24.1719	23.443	24.3657	0.3094	Ubiquitin carboxyl-terminal hydrolase	Posttranslational modification, protein turnover, chaperones	ubiquitin carboxyl-terminal hydrolase 16
ENSMUSG00000004668	Abca13	0.026528	0.019577	0.01561	0.02473	0.016816	0.034925	0.3093	ABC transporter	Defense mechanisms	ATP-binding cassette sub-family A member 13
ENSMUSG00000034674	Tdg	16.3886	16.6193	14.9322	20.0407	19.8166	19.5392	0.3091	Uracil DNA glycosylase superfamily	Replication, recombination and repair	G/T mismatch-specific thymine DNA glycosylase isoform 2
ENSMUSG00000024528	Srfbp1	12.2968	10.1878	11.312	14.3358	13.7602	13.7676	0.3088	BUD22	Transcription	serum response factor-binding protein 1
ENSMUSG00000020300	Cpeb4	15.1737	14.6634	13.1567	16.4773	17.3493	19.4272	0.3088	RNA recognition motif	Function unknown	cytoplasmic polyadenylation element-binding protein 4 isoform X1
ENSMUSG00000050505	Pcdh20	0.268724	0.284771	0.280113	0.406827	0.30673	0.31875	0.3084	Cadherin domain	Intracellular trafficking, secretion, and vesicular transport	protocadherin-20 precursor
ENSMUSG00000034867	Ankrd27	16.7549	16.8734	15.7479	20.3363	20.4757	20.3283	0.3083	Ankyrin repeats (3 copies)	Function unknown	ankyrin repeat domain-containing protein 27 isoform 1
ENSMUSG00000023084	Lrrc71	0.127069	0.28321	0.236936	0.258779	0.322074	0.220476	0.3081	Leucine Rich repeat	Function unknown	leucine-rich repeat-containing protein 71
ENSMUSG00000030187	Klra2	0.291761	0.381892	0.187303	0.41781	0.257496	0.390657	0.3081	Ly49-like protein, N-terminal region	Function unknown	killer cell lectin-like receptor 2 isoform X1
ENSMUSG00000050697	Prkaa1	17.7401	17.2373	15.8148	20.8274	21.023	21.0285	0.308	Protein kinase domain	Signal transduction mechanisms	5'-AMP-activated protein kinase catalytic subunit alpha-1 isoform 1
ENSMUSG00000022300	Dcaf13	25.1012	24.4802	22.8541	30.6589	30.0531	28.9424	0.3077	Sof1-like domain	Function unknown	DDB1- and CUL4-associated factor 13
ENSMUSG00000035125	Gcfc2	2.04189	2.19766	1.73415	2.19559	2.43607	2.75968	0.3072	GC-rich sequence DNA-binding factor-like protein	Transcription	GC-rich sequence DNA-binding factor 2
ENSMUSG00000107478	Gm45234	0.022163	0.088848	0.104726	0.083805	0.046076	0.137008	0.307	Atrophin-1 family	Transcription	atrophin-1
ENSMUSG00000003752	Itpkc	5.32614	4.29031	4.27905	5.7318	5.81339	5.64163	0.3067	Inositol polyphosphate kinase	Lipid transport and metabolism	inositol-trisphosphate 3-kinase C
ENSMUSG00000036661	Dennd3	0.596982	0.729545	0.619398	0.795022	0.859377	0.752314	0.3066	DENN (AEX-3) domain	Function unknown	DENN domain-containing protein 3 precursor
ENSMUSG00000035764	Fbxo45	5.18157	5.28757	4.58329	6.13819	6.23488	6.2437	0.3066	SPRY domain	Posttranslational modification, protein turnover, chaperones	F-box/SPRY domain-containing protein 1
ENSMUSG00000021418	Rpp40	1.22494	1.35036	1.09332	1.59512	1.21499	1.72666	0.3064	Ribonuclease P 40kDa (Rpp40) subunit	Translation, ribosomal structure and biogenesis	ribonuclease P protein subunit p40
ENSMUSG00000037820	Tgm2	98.836	100.128	95.4642	122.532	123.953	117.556	0.3062	Transglutaminase family, C-terminal ig like domain	Posttranslational modification, protein turnover, chaperones	protein-glutamine gamma-glutamyltransferase 2
ENSMUSG00000022556	Hsf1	20.5164	19.8147	18.9841	23.5751	25.2199	24.5313	0.3059	HSF-type DNA-binding	Transcription	PREDICTED: heat shock factor protein 1 isoform X1 [Rattus norvegicus]
ENSMUSG00000036160	Surf6	8.10524	8.82239	8.67913	10.6954	10.5024	10.4573	0.3059	Surfeit locus protein 6	Function unknown	surfeit locus protein 6
ENSMUSG00000039662	Icmt	25.1667	25.7387	25.5313	31.1097	31.8809	31.4968	0.3059	--	Posttranslational modification, protein turnover, chaperones	Icmt protein
ENSMUSG00000021868	Ppif	9.75643	8.11832	8.29498	10.3283	11.1707	10.85	0.3058	Cyclophilin type peptidyl-prolyl cis-trans isomerase/CLD	Posttranslational modification, protein turnover, chaperones	peptidyl-prolyl cis-trans isomerase F, mitochondrial precursor
ENSMUSG00000025044	Msr1	3.22993	3.31122	2.4016	3.78638	3.6606	3.60687	0.3058	Macrophage scavenger receptor	Intracellular trafficking, secretion, and vesicular transport	macrophage scavenger receptor types I and II isoform b
ENSMUSG00000030469	Zfp719	5.60192	5.50229	4.30018	6.3372	6.35666	6.34689	0.3057	Zinc-finger double domain	Function unknown	zinc finger protein 719
ENSMUSG00000013736	Trnt1	23.5178	23.5908	19.8226	27.0376	27.1687	28.4881	0.3051	Poly A polymerase head domain	Translation, ribosomal structure and biogenesis	CCA tRNA nucleotidyltransferase 1, mitochondrial isoform a
ENSMUSG00000069301	Hist1h2ag	0.142066	0.356799	0.198656	0.275995	0.244678	0.341024	0.3049	C-terminus of histone H2A	Chromatin structure and dynamics	histone cluster 1, H2an [Rattus norvegicus]
ENSMUSG00000030879	Mrpl17	7.6102	9.36376	9.41617	10.5443	12.4105	9.64387	0.3048	Ribosomal protein L17	Translation, ribosomal structure and biogenesis	39S ribosomal protein L17, mitochondrial precursor
ENSMUSG00000028982	Slc25a33	5.72883	5.62234	6.38036	8.03604	6.3349	7.53199	0.3048	Mitochondrial carrier protein	Function unknown	solute carrier family 25 member 33
ENSMUSG00000033542	Arhgef5	11.6936	12.0117	11.2709	14.6092	14.5911	14.004	0.3048	RhoGEF 5/35 N-terminal disordered region	Signal transduction mechanisms	rho guanine nucleotide exchange factor 5
[truncated: 13,634 more rows]
